# Supplementary material for: Potential mechanisms of action of celastrol against rheumatoid arthritis: Transcriptomic and proteomic analysis
Source: PLoS One. 2020 Jul 29;15(7):e0233814. doi: 10.1371/journal.pone.0233814 (PMC7390347; doi:10.1371/journal.pone.0233814)
Supplement: S1 Data — (XLS) [file pone.0233814.s001.xls]

gene_id	HD_readcount	Ctl_readcount	log2FoldChange	pvalue	padj	symbol	description
ENSG00000162413	43950.95	2268.97	4.2757	0	0	KLHL21	kelch like family member 21
ENSG00000116285	6966.3	719.06	3.2761	0	0	ERRFI1	ERBB receptor feedback inhibitor 1
ENSG00000117394	4170.31	466.34	3.1592	0	0	SLC2A1	solute carrier family 2 member 1
ENSG00000174348	1276.46	9211.4	-2.8521	0	0	PODN	podocan
ENSG00000162407	4152.79	38304.14	-3.205	0	0	PLPP3	phospholipid phosphatase 3
ENSG00000116774	906.98	5001.38	-2.4642	0	0	OLFML3	olfactomedin like 3
ENSG00000213190	2094.95	118.62	4.149	0	0	MLLT11	MLLT11, transcription factor 7 cofactor
ENSG00000162745	479.55	3304.32	-2.7842	0	0	OLFML2B	olfactomedin like 2B
ENSG00000116161	6454.09	1032.02	2.6456	0	0	CACYBP	calcyclin binding protein
ENSG00000143322	22598.18	2860.13	2.9817	0	0	ABL2	ABL proto-oncogene 2, non-receptor tyrosine kinase
ENSG00000135862	9398.23	36118.13	-1.9423	0	0	LAMC1	laminin subunit gamma 1
ENSG00000143341	609.41	4816.07	-2.9816	0	0	HMCN1	hemicentin 1
ENSG00000073756	17954.99	183.73	6.6143	0	0	PTGS2	prostaglandin-endoperoxide synthase 2
ENSG00000133048	35342.17	125974.34	-1.8337	0	0	CHI3L1	chitinase 3 like 1
ENSG00000162772	7018.51	268.77	4.7094	0	0	ATF3	activating transcription factor 3
ENSG00000180875	1026.03	13828.07	-3.7525	0	0	GREM2	gremlin 2, DAN family BMP antagonist
ENSG00000134321	19885.44	430.23	5.5305	0	0	RSAD2	radical S-adenosyl methionine domain containing 2
ENSG00000115380	6595.98	34777.57	-2.3982	0	0	EFEMP1	EGF containing fibulin extracellular matrix protein 1
ENSG00000159399	14389.18	1868.12	2.9447	0	0	HK2	hexokinase 2
ENSG00000144136	5928.18	1060.13	2.4836	0	0	SLC20A1	solute carrier family 20 member 1
ENSG00000115762	9940.9	1605.42	2.6306	0	0	PLEKHB2	pleckstrin homology domain containing B2
ENSG00000115963	56855.81	4299.32	3.7253	0	0	RND3	Rho family GTPase 3
ENSG00000168542	15455.48	91671.61	-2.5685	0	0	COL3A1	collagen type III alpha 1 chain
ENSG00000144381	37128.3	3225.05	3.5256	0	0	HSPD1	heat shock protein family D (Hsp60) member 1
ENSG00000115461	9608.26	48478.46	-2.335	0	0	IGFBP5	insulin like growth factor binding protein 5
ENSG00000152049	3471.18	199.04	4.1293	0	0	KCNE4	potassium voltage-gated channel subfamily E regulatory subunit 4
ENSG00000163359	27645.39	169283.95	-2.6144	0	0	COL6A3	collagen type VI alpha 3 chain
ENSG00000162804	734.39	9194.34	-3.649	0	0	SNED1	sushi, nidogen and EGF like domains 1
ENSG00000091986	9014.93	42580.32	-2.2399	0	0	CCDC80	coiled-coil domain containing 80
ENSG00000221955	5451.89	276.48	4.3028	0	0	SLC12A8	solute carrier family 12 member 8
ENSG00000129048	111.29	3004.56	-4.7483	0	0	ACKR4	atypical chemokine receptor 4
ENSG00000169908	20591.05	4542.79	2.1807	0	0	TM4SF1	transmembrane 4 L six family member 1
ENSG00000013297	1346.66	10927.9	-3.0202	0	0	CLDN11	claudin 11
ENSG00000145147	6059.49	1162.61	2.3811	0	0	SLIT2	slit guidance ligand 2
ENSG00000168621	2436.41	109.65	4.4699	0	0	GDNF	glial cell derived neurotrophic factor
ENSG00000038427	4084.23	24517.13	-2.5853	0	0	VCAN	versican
ENSG00000138829	650.01	5093.63	-2.9686	0	0	FBN2	fibrillin 2
ENSG00000184347	2050.44	14432.37	-2.8158	0	0	SLIT3	slit guidance ligand 3
ENSG00000120129	7619.19	883.47	3.109	0	0	DUSP1	dual specificity phosphatase 1
ENSG00000161011	99003.68	10261.04	3.2702	0	0	SQSTM1	sequestosome 1
ENSG00000161010	6188.5	666.91	3.2115	0	0	MRNIP	MRN complex interacting protein
ENSG00000137265	2380.24	88.16	4.7578	0	0	IRF4	interferon regulatory factor 4
ENSG00000137331	10108.81	260.92	5.2767	0	0	IER3	immediate early response 3
ENSG00000204389	77965.61	772.03	6.6582	0	0	HSPA1A	heat shock protein family A (Hsp70) member 1A
ENSG00000204388	41329.96	589	6.131	0	0	HSPA1B	heat shock protein family A (Hsp70) member 1B
ENSG00000204256	12901.22	2950.08	2.1284	0	0	BRD2	bromodomain containing 2
ENSG00000146197	914.46	8932.29	-3.2878	0	0	SCUBE3	signal peptide, CUB domain and EGF like domain containing 3
ENSG00000096384	65070.82	13000.98	2.3235	0	0	HSP90AB1	heat shock protein 90 alpha family class B member 1
ENSG00000111799	6533.18	31136.56	-2.2526	0	0	COL12A1	collagen type XII alpha 1 chain
ENSG00000118523	20821.58	2399.08	3.1175	0	0	CTGF	connective tissue growth factor
ENSG00000118515	7804.42	1214.65	2.6852	0	0	SGK1	serum/glucocorticoid regulated kinase 1
ENSG00000111981	13014.44	83.16	7.2911	0	0	ULBP1	UL16 binding protein 1
ENSG00000186340	7414.62	27349.09	-1.8832	0	0	THBS2	thrombospondin 2
ENSG00000178381	2641.08	192.03	3.789	0	0	ZFAND2A	zinc finger AN1-type containing 2A
ENSG00000122642	3677.25	13654.6	-1.8929	0	0	FKBP9	FK506 binding protein 9
ENSG00000122641	8075.62	577.21	3.8073	0	0	INHBA	inhibin subunit beta A
ENSG00000146674	9373.54	37096.06	-1.9845	0	0	IGFBP3	insulin like growth factor binding protein 3
ENSG00000106211	36820.04	4408.06	3.0622	0	0	HSPB1	heat shock protein family B (small) member 1
ENSG00000075223	2746.4	18201.23	-2.7277	0	0	SEMA3C	semaphorin 3C
ENSG00000105825	13887.61	353.24	5.3004	0	0	TFPI2	tissue factor pathway inhibitor 2
ENSG00000242265	15343.97	901.55	4.0898	0	0	PEG10	paternally expressed 10
ENSG00000128590	3741.68	402.52	3.2173	0	0	DNAJB9	DnaJ heat shock protein family (Hsp40) member B9
ENSG00000006652	7430.92	781.52	3.2494	0	0	IFRD1	interferon related developmental regulator 1
ENSG00000064393	7250.62	1440.04	2.3325	0	0	HIPK2	homeodomain interacting protein kinase 2
ENSG00000101825	464.46	5475.32	-3.5592	0	0	MXRA5	matrix remodeling associated 5
ENSG00000130066	7965.87	1356.33	2.5541	0	0	SAT1	spermidine/spermine N1-acetyltransferase 1
ENSG00000102393	2393.33	251.11	3.2514	0	0	GLA	galactosidase alpha
ENSG00000022267	2424.95	10774.3	-2.1516	0	0	FHL1	four and a half LIM domains 1
ENSG00000104722	34051.11	22.96	10.54	0	0	NEFM	neurofilament medium
ENSG00000164949	8648.6	711.61	3.6053	0	0	GEM	GTP binding protein overexpressed in skeletal muscle
ENSG00000198576	55646.68	213.81	8.0237	0	0	ARC	activity regulated cytoskeleton associated protein
ENSG00000147872	32614.07	5005.14	2.7041	0	0	PLIN2	perilipin 2
ENSG00000122707	697.77	6419.89	-3.1997	0	0	RECK	reversion inducing cysteine rich protein with kazal motifs
ENSG00000135046	67404.88	12838.38	2.3925	0	0	ANXA1	annexin A1
ENSG00000260454	2210.6	185.7	3.5719	0	0	AL355607.2	novel transcript
ENSG00000165124	990.58	6782.81	-2.776	0	0	SVEP1	sushi, von Willebrand factor type A, EGF and pentraxin domain containing 1
ENSG00000044574	70128.29	8393.38	3.0627	0	0	HSPA5	heat shock protein family A (Hsp70) member 5
ENSG00000129757	16943.44	53.25	8.3188	0	0	CDKN1C	cyclin dependent kinase inhibitor 1C
ENSG00000183801	176.26	2721.16	-3.9416	0	0	OLFML1	olfactomedin like 1
ENSG00000085063	3363.79	13278.47	-1.9808	0	0	CD59	CD59 molecule (CD59 blood group)
ENSG00000243742	2840.49	65.22	5.4473	0	0	RPLP0P2	ribosomal protein lateral stalk subunit P0 pseudogene 2
ENSG00000124942	17617.25	69048.37	-1.9707	0	0	AHNAK	AHNAK nucleoprotein
ENSG00000162231	10100.72	1436.04	2.8137	0	0	NXF1	nuclear RNA export factor 1
ENSG00000168003	41304.67	2811.62	3.8768	0	0	SLC3A2	solute carrier family 3 member 2
ENSG00000168439	11975.69	1685.6	2.8281	0	0	STIP1	stress induced phosphoprotein 1
ENSG00000174807	2497.96	25640.23	-3.3604	0	0	CD248	CD248 molecule
ENSG00000196611	36411.91	564.34	6.0126	0	0	MMP1	matrix metallopeptidase 1
ENSG00000149968	13179.85	186.58	6.1412	0	0	MMP3	matrix metallopeptidase 3
ENSG00000109846	39790.13	3652.67	3.4457	0	0	CRYAB	crystallin alpha B
ENSG00000109971	120189.16	15259.39	2.9776	0	0	HSPA8	heat shock protein family A (Hsp70) member 8
ENSG00000170525	9727.8	371.65	4.7105	0	0	PFKFB3	6-phosphofructo-2-kinase/fructose-2,6-biphosphatase 3
ENSG00000165312	3234.61	217.64	3.8935	0	0	OTUD1	OTU deubiquitinase 1
ENSG00000107562	1194.53	8461.65	-2.8246	0	0	CXCL12	C-X-C motif chemokine ligand 12
ENSG00000119922	6840.38	1165.61	2.5537	0	0	IFIT2	interferon induced protein with tetratricopeptide repeats 2
ENSG00000138166	3246.92	174.72	4.2163	0	0	DUSP5	dual specificity phosphatase 5
ENSG00000151929	19829.33	1360.55	3.8658	0	0	BAG3	BCL2 associated athanogene 3
ENSG00000166033	2710.51	16560.06	-2.612	0	0	HTRA1	HtrA serine peptidase 1
ENSG00000148773	107.84	2168.98	-4.3259	0	0	MKI67	marker of proliferation Ki-67
ENSG00000176171	6738.01	1435.94	2.2309	0	0	BNIP3	BCL2 interacting protein 3
ENSG00000004478	9901.16	770.03	3.6842	0	0	FKBP4	FK506 binding protein 4
ENSG00000139112	5401.4	1098.79	2.2982	0	0	GABARAPL1	GABA type A receptor associated protein like 1
ENSG00000013588	2097.96	102.47	4.3532	0	0	GPRC5A	G protein-coupled receptor class C group 5 member A
ENSG00000123358	2290.79	88.46	4.6967	0	0	NR4A1	nuclear receptor subfamily 4 group A member 1
ENSG00000139289	12395.95	1882.49	2.7188	0	0	PHLDA1	pleckstrin homology like domain family A member 1
ENSG00000049130	15976.17	1462.14	3.4499	0	0	KITLG	KIT ligand
ENSG00000198431	41336.44	8384.91	2.3018	0	0	TXNRD1	thioredoxin reductase 1
ENSG00000152137	13123.67	445.29	4.8805	0	0	HSPB8	heat shock protein family B (small) member 8
ENSG00000150991	66204.91	16131.77	2.037	0	0	UBC	ubiquitin C
ENSG00000120694	38014.52	1857.74	4.3553	0	0	HSPH1	heat shock protein family H (Hsp110) member 1
ENSG00000136153	1145.78	7970.05	-2.7969	0	0	LMO7	LIM domain 7
ENSG00000136158	7032.9	552.02	3.6719	0	0	SPRY2	sprouty RTK signaling antagonist 2
ENSG00000198805	5687.7	315.46	4.1754	0	0	PNP	purine nucleoside phosphorylase
ENSG00000126803	3293.37	150.5	4.448	0	0	HSPA2	heat shock protein family A (Hsp70) member 2
ENSG00000170345	3647.01	39.02	6.5586	0	0	FOS	Fos proto-oncogene, AP-1 transcription factor subunit
ENSG00000100591	7198.4	1180.77	2.6092	0	0	AHSA1	activator of HSP90 ATPase activity 1
ENSG00000080824	131994.31	10820.68	3.6087	0	0	HSP90AA1	heat shock protein 90 alpha family class A member 1
ENSG00000185567	1099.87	9063.04	-3.0431	0	0	AHNAK2	AHNAK nucleoprotein 2
ENSG00000166147	8436.9	78545.88	-3.2187	0	0	FBN1	fibrillin 1
ENSG00000069667	6442.95	493.93	3.7062	0	0	RORA	RAR related orphan receptor A
ENSG00000129038	477.6	5485.85	-3.5257	0	0	LOXL1	lysyl oxidase like 1
ENSG00000140403	7809.27	171.66	5.5149	0	0	DNAJA4	DnaJ heat shock protein family (Hsp40) member A4
ENSG00000157766	1943.63	12755.82	-2.7153	0	0	ACAN	aggrecan
ENSG00000103257	13487.16	1002.75	3.7502	0	0	SLC7A5	solute carrier family 7 member 5
ENSG00000170315	27647.24	5647.84	2.2916	0	0	UBB	ubiquitin B
ENSG00000108551	18759.37	63.79	8.1899	0	0	RASD1	ras related dexamethasone induced 1
ENSG00000131747	219.55	2573.22	-3.5448	0	0	TOP2A	DNA topoisomerase II alpha
ENSG00000141543	6456.46	1191.32	2.439	0	0	EIF4A3	eukaryotic translation initiation factor 4A3
ENSG00000175866	6870.3	295.39	4.5401	0	0	BAIAP2	BAI1 associated protein 2
ENSG00000204103	15913.54	1319.61	3.5923	0	0	MAFB	MAF bZIP transcription factor B
ENSG00000124212	2657.52	20971.61	-2.9808	0	0	PTGIS	prostaglandin I2 synthase
ENSG00000124216	2879.99	55.29	5.7003	0	0	SNAI1	snail family transcriptional repressor 1
ENSG00000099860	8332.83	487.76	4.0951	0	0	GADD45B	growth arrest and DNA damage inducible beta
ENSG00000125657	4483.55	163.62	4.7841	0	0	TNFSF9	TNF superfamily member 9
ENSG00000132002	29879.12	1750.8	4.0925	0	0	DNAJB1	DnaJ heat shock protein family (Hsp40) member B1
ENSG00000130513	6312.95	306.08	4.3669	0	0	GDF15	growth differentiation factor 15
ENSG00000128016	8182.5	1736.61	2.236	0	0	ZFP36	ZFP36 ring finger protein
ENSG00000087074	31568.83	1827.45	4.1108	0	0	PPP1R15A	protein phosphatase 1 regulatory subunit 15A
ENSG00000100292	41755.61	6541.28	2.6743	0	0	HMOX1	heme oxygenase 1
ENSG00000154734	28953.74	4716.54	2.6177	0	0	ADAMTS1	ADAM metallopeptidase with thrombospondin type 1 motif 1
ENSG00000159200	15004.56	944.41	3.9912	0	0	RCAN1	regulator of calcineurin 1
ENSG00000181649	2416.42	149.78	4.0097	1.2699e-307	3.463e-305	PHLDA2	pleckstrin homology like domain family A member 2
ENSG00000104435	646.35	5200.01	-3.006	2.3065e-306	6.2453e-304	STMN2	stathmin 2
ENSG00000140941	12674.01	2880.56	2.1378	2.6143e-304	7.0293e-302	MAP1LC3B	microtubule associated protein 1 light chain 3 beta
ENSG00000225830	254.1	2504.79	-3.3007	6.7484e-304	1.8019e-301	ERCC6	ERCC excision repair 6, chromatin remodeling factor
ENSG00000134247	1462.37	6113.68	-2.0636	2.7781e-303	7.3668e-301	PTGFRN	prostaglandin F2 receptor inhibitor
Novel.15576	2319.18	101.19	4.5168	3.5038e-303	9.22759999999999e-301	-	-
ENSG00000144655	2185.32	110.01	4.3104	6.1537e-302	1.6096e-299	CSRNP1	cysteine and serine rich nuclear protein 1
ENSG00000067082	10209.68	2811.43	1.8605	2.0075e-301	5.2156e-299	KLF6	Kruppel like factor 6
ENSG00000116717	5614.12	891.54	2.6554	6.3029e-298	1.6265e-295	GADD45A	growth arrest and DNA damage inducible alpha
ENSG00000120438	9345.42	2579.75	1.8573	4.1299e-297	1.0586e-294	TCP1	t-complex 1
ENSG00000086061	12378.96	2826.15	2.1317	5.826e-296	1.4835e-293	DNAJA1	DnaJ heat shock protein family (Hsp40) member A1
ENSG00000116741	1875.66	41.01	5.5091	1.6329e-295	4.1307e-293	RGS2	regulator of G protein signaling 2
ENSG00000168477	2728.81	19365.77	-2.8278	2.1126e-292	5.309e-290	TNXB	tenascin XB
ENSG00000120738	3400.07	534.39	2.6693	5.1282e-291	1.2804e-288	EGR1	early growth response 1
ENSG00000185950	4049.21	795.37	2.348	3.9502e-290	9.79899999999999e-288	IRS2	insulin receptor substrate 2
ENSG00000185585	103.77	1930.35	-4.2259	9.4367e-290	2.3259e-287	OLFML2A	olfactomedin like 2A
ENSG00000277586	2617.26	23.06	6.8189	9.09889999999999e-289	2.2284e-286	NEFL	neurofilament light
ENSG00000265972	826.44	4406.47	-2.4158	1.9257e-286	4.6862e-284	TXNIP	thioredoxin interacting protein
ENSG00000197256	1828.26	10677.16	-2.5472	3.4911e-285	8.4423e-283	KANK2	KN motif and ankyrin repeat domains 2
ENSG00000139178	202.2	1982.53	-3.2955	9.393e-280	2.2573e-277	C1RL	complement C1r subcomponent like
ENSG00000106366	57020.35	14168.28	2.0088	2.6762e-278	6.3914e-276	SERPINE1	serpin family E member 1
ENSG00000069702	1369.38	5947.64	-2.1178	4.0606e-274	9.63769999999999e-272	TGFBR3	transforming growth factor beta receptor 3
ENSG00000008513	5280.8	979.38	2.43	1.1157e-273	2.6317e-271	ST3GAL1	ST3 beta-galactoside alpha-2,3-sialyltransferase 1
ENSG00000181744	2911.5	346.57	3.0701	2.7156e-272	6.3667e-270	C3orf58	chromosome 3 open reading frame 58
ENSG00000113742	3329.63	406.87	3.0321	3.5764e-272	8.3341e-270	CPEB4	cytoplasmic polyadenylation element binding protein 4
ENSG00000189320	4118.93	863.81	2.2527	8.6477e-269	2.003e-266	FAM180A	family with sequence similarity 180 member A
ENSG00000049239	1003.71	5869.87	-2.5493	5.8373e-268	1.344e-265	H6PD	hexose-6-phosphate dehydrogenase/glucose 1-dehydrogenase
ENSG00000149131	2322.72	8323.67	-1.8413	1.0003e-267	2.2893e-265	SERPING1	serpin family G member 1
ENSG00000115233	3772.42	816.88	2.2082	4.8035e-267	1.0929e-264	PSMD14	proteasome 26S subunit, non-ATPase 14
ENSG00000185432	349.51	2551.26	-2.8712	7.8077e-267	1.7659e-264	METTL7A	methyltransferase like 7A
ENSG00000059804	7325.8	1803.2	2.0232	1.1943e-266	2.6854e-264	SLC2A3	solute carrier family 2 member 3
ENSG00000164761	504.5	3897.34	-2.9464	2.7124e-266	6.0636e-264	TNFRSF11B	TNF receptor superfamily member 11b
ENSG00000152952	7993.56	1551.47	2.3663	4.1402e-264	9.2017e-262	PLOD2	procollagen-lysine,2-oxoglutarate 5-dioxygenase 2
ENSG00000130164	500.85	3239.94	-2.6963	1.6846e-262	3.7225e-260	LDLR	low density lipoprotein receptor
ENSG00000083799	5460.53	1367.79	1.9977	1.9382e-262	4.2586e-260	CYLD	CYLD lysine 63 deubiquitinase
ENSG00000099194	1118.02	6492.31	-2.5385	3.0986e-262	6.7693e-260	SCD	stearoyl-CoA desaturase
ENSG00000111331	195.54	1933.11	-3.3105	2.1245e-261	4.6151e-259	OAS3	2'-5'-oligoadenylate synthetase 3
ENSG00000054523	7380.3	1917.89	1.9446	2.7692e-260	5.9818e-258	KIF1B	kinesin family member 1B
ENSG00000112769	4757.59	15511.73	-1.7049	9.67919999999999e-259	2.0791e-256	LAMA4	laminin subunit alpha 4
ENSG00000143514	3167.36	601.4	2.3965	2.7356e-258	5.8436e-256	TP53BP2	tumor protein p53 binding protein 2
ENSG00000095739	2612.75	273.61	3.2566	8.89869999999999e-258	1.8904e-255	BAMBI	BMP and activin membrane bound inhibitor
ENSG00000119681	6927.81	30148.61	-2.1219	2.2631e-256	4.781e-254	LTBP2	latent transforming growth factor beta binding protein 2
ENSG00000163513	4264.06	17160.6	-2.0083	7.4437e-256	1.564e-253	TGFBR2	transforming growth factor beta receptor 2
ENSG00000164932	617.21	3297.82	-2.4155	2.4314e-252	5.0809e-250	CTHRC1	collagen triple helix repeat containing 1
ENSG00000113070	3118.05	14.2	7.8128	3.1035e-251	6.4503e-249	HBEGF	heparin binding EGF like growth factor
ENSG00000106991	3618.31	21605.44	-2.5786	7.822e-250	1.617e-247	ENG	endoglin
ENSG00000169184	175.82	2068.25	-3.5544	9.0916e-249	1.8694e-246	MN1	MN1 proto-oncogene, transcriptional regulator
ENSG00000105088	623.76	3410.6	-2.452	3.0062e-248	6.1483e-246	OLFM2	olfactomedin 2
ENSG00000138356	532.95	2766.21	-2.3771	3.7783e-247	7.68649999999999e-245	AOX1	aldehyde oxidase 1
ENSG00000168209	5635.01	840.06	2.7444	1.6306e-246	3.2999e-244	DDIT4	DNA damage inducible transcript 4
ENSG00000137573	1039.83	4699.83	-2.1747	2.4823e-246	4.9971e-244	SULF1	sulfatase 1
ENSG00000138696	1642.93	147.68	3.4756	3.3164e-244	6.6414e-242	BMPR1B	bone morphogenetic protein receptor type 1B
ENSG00000068878	6434.17	1398.81	2.2024	7.3778e-244	1.4698e-241	PSME4	proteasome activator subunit 4
ENSG00000124831	6850.54	1848.11	1.8902	4.6878e-242	9.29109999999999e-240	LRRFIP1	LRR binding FLII interacting protein 1
ENSG00000164970	2722.07	485.16	2.4875	1.9013e-241	3.749e-239	FAM219A	family with sequence similarity 219 member A
ENSG00000197747	1441.17	7396	-2.3587	9.5587e-241	1.8752e-238	S100A10	S100 calcium binding protein A10
ENSG00000091136	3350.27	12120.8	-1.8554	3.7307e-240	7.2814e-238	LAMB1	laminin subunit beta 1
ENSG00000051108	7083.38	1842.89	1.9428	2.6086e-238	5.0657e-236	HERPUD1	homocysteine inducible ER protein with ubiquitin like domain 1
ENSG00000170606	11015.58	3335.07	1.724	1.2429e-237	2.4015e-235	HSPA4	heat shock protein family A (Hsp70) member 4
ENSG00000104419	24514.16	7151.81	1.777	2.5509e-237	4.9041e-235	NDRG1	N-myc downstream regulated 1
ENSG00000106236	2353.89	16.38	7.1628	3.9057e-237	7.4713e-235	NPTX2	neuronal pentraxin 2
ENSG00000128567	1292.08	4874	-1.9156	9.43869999999999e-237	1.7966e-234	PODXL	podocalyxin like
ENSG00000131016	3788.81	11411.5	-1.5908	6.2844e-236	1.1903e-233	AKAP12	A-kinase anchoring protein 12
ENSG00000139496	3512.13	641.59	2.4544	1.0675e-232	2.012e-230	NUP58	nucleoporin 58
ENSG00000132274	805.62	3531.43	-2.1317	1.3573e-232	2.5457e-230	TRIM22	tripartite motif containing 22
ENSG00000155097	5005.33	1105.55	2.1793	1.9582e-232	3.655e-230	ATP6V1C1	ATPase H+ transporting V1 subunit C1
ENSG00000130592	202.29	2100.72	-3.3822	1.7112e-231	3.1785e-229	LSP1	lymphocyte specific protein 1
ENSG00000131459	11107.04	3373.98	1.7186	1.7101e-230	3.1612e-228	GFPT2	glutamine-fructose-6-phosphate transaminase 2
ENSG00000143867	512.88	2933.09	-2.5179	3.7905e-230	6.9735e-228	OSR1	odd-skipped related transciption factor 1
ENSG00000196428	3467.51	791.32	2.1319	8.3541e-229	1.5296e-226	TSC22D2	TSC22 domain family member 2
ENSG00000140937	3310.13	10980.01	-1.7297	1.2165e-228	2.2168e-226	CDH11	cadherin 11
ENSG00000070495	2606.06	415.54	2.6471	2.6705e-228	4.8435e-226	JMJD6	jumonji domain containing 6, arginine demethylase and lysine hydroxylase
ENSG00000132823	2668.49	503.06	2.4094	4.1302e-228	7.4557e-226	OSER1	oxidative stress responsive serine rich 1
ENSG00000122786	9426.51	28250.83	-1.5833	1.3576e-226	2.4392e-224	CALD1	caldesmon 1
ENSG00000117152	1920.73	238.78	3.005	1.6224e-223	2.9015e-221	RGS4	regulator of G protein signaling 4
ENSG00000124766	2699.61	499.93	2.4343	2.5573e-223	4.5523e-221	SOX4	SRY-box 4
ENSG00000122870	1570.97	5725.96	-1.8654	2.7165e-223	4.8134e-221	BICC1	BicC family RNA binding protein 1
ENSG00000112984	87.33	1353.14	-3.9524	1.1964e-221	2.1102e-219	KIF20A	kinesin family member 20A
ENSG00000088448	3924.54	1025.48	1.9369	2.3622e-221	4.1473e-219	ANKRD10	ankyrin repeat domain 10
ENSG00000130222	8316.54	40.33	7.6941	1.1011e-220	1.9245e-218	GADD45G	growth arrest and DNA damage inducible gamma
ENSG00000085662	10391.91	2777.23	1.904	3.0384e-220	5.2863e-218	AKR1B1	aldo-keto reductase family 1 member B
ENSG00000013275	3848.49	821.59	2.2285	1.0899e-218	1.8877e-216	PSMC4	proteasome 26S subunit, ATPase 4
ENSG00000120742	7228.7	1859.17	1.9598	1.5729e-218	2.712e-216	SERP1	stress associated endoplasmic reticulum protein 1
ENSG00000173110	5355.35	8.3	9.3212	9.6484e-218	1.6562e-215	HSPA6	heat shock protein family A (Hsp70) member 6
ENSG00000248527	138.42	1421.93	-3.3582	2.0797e-216	3.554e-214	MTATP6P1	MT-ATP6 pseudogene 1
ENSG00000135378	1202.65	65.3	4.2077	4.8766e-216	8.2966e-214	PRRG4	proline rich and Gla domain 4
ENSG00000144597	1892.85	282.1	2.7475	1.2597e-215	2.1338e-213	EAF1	ELL associated factor 1
ENSG00000107249	2510.45	473.69	2.4063	7.3962e-215	1.2473e-212	GLIS3	GLIS family zinc finger 3
ENSG00000143333	1503.55	32.9	5.515	9.60019999999999e-215	1.6119e-212	RGS16	regulator of G protein signaling 16
ENSG00000113013	14541.27	4195.1	1.7939	1.1636e-214	1.9452e-212	HSPA9	heat shock protein family A (Hsp70) member 9
ENSG00000183160	2604.53	9325.14	-1.8409	1.5637e-214	2.6027e-212	TMEM119	transmembrane protein 119
ENSG00000125740	1821.19	16.75	6.7647	2.9214e-214	4.8416e-212	FOSB	FosB proto-oncogene, AP-1 transcription factor subunit
ENSG00000164171	1994.66	202.84	3.2983	5.4353e-213	8.9695e-211	ITGA2	integrin subunit alpha 2
ENSG00000164694	1080.94	4649.77	-2.1052	2.0777e-212	3.414e-210	FNDC1	fibronectin type III domain containing 1
ENSG00000204178	3021.58	605.39	2.3193	2.8226e-212	4.6183e-210	MACO1	macoilin 1
ENSG00000129009	1370.94	7552.57	-2.4631	4.3647e-212	7.1111e-210	ISLR	immunoglobulin superfamily containing leucine rich repeat
ENSG00000176994	4019	933.72	2.1046	6.5803e-212	1.0676e-209	SMCR8	Smith-Magenis syndrome chromosome region, candidate 8
ENSG00000184205	4868.27	1116.22	2.1243	8.8236e-212	1.4255e-209	TSPYL2	TSPY like 2
ENSG00000159167	1586.75	148.82	3.4134	1.476e-211	2.3745e-209	STC1	stanniocalcin 1
ENSG00000147416	8541.55	2624.4	1.7029	2.0154e-211	3.2288e-209	ATP6V1B2	ATPase H+ transporting V1 subunit B2
ENSG00000117724	349.34	2196.67	-2.6495	4.5777e-211	7.3034e-209	CENPF	centromere protein F
ENSG00000141338	150.59	1416.32	-3.228	9.52469999999999e-211	1.5133e-208	ABCA8	ATP binding cassette subfamily A member 8
ENSG00000135114	1417.88	107.8	3.7188	1.1757e-210	1.8603e-208	OASL	2'-5'-oligoadenylate synthetase like
ENSG00000187134	22595.92	6620.59	1.7712	1.299e-210	2.047e-208	AKR1C1	aldo-keto reductase family 1 member C1
ENSG00000177606	10547.16	2415.8	2.1261	1.9203e-209	3.0137e-207	JUN	Jun proto-oncogene, AP-1 transcription factor subunit
ENSG00000047249	3788.71	987.86	1.9396	3.2556e-209	5.0885e-207	ATP6V1H	ATPase H+ transporting V1 subunit H
ENSG00000197632	1780.53	233.17	2.9371	1.8908e-208	2.9434e-206	SERPINB2	serpin family B member 2
ENSG00000148841	6286.55	1561.77	2.0086	3.2992e-208	5.1151e-206	ITPRIP	inositol 1,4,5-trisphosphate receptor interacting protein
ENSG00000035862	11124.36	30436.69	-1.4522	6.6157e-207	1.0216e-204	TIMP2	TIMP metallopeptidase inhibitor 2
ENSG00000152484	3235.53	532.95	2.6034	3.5985e-206	5.5345e-204	USP12	ubiquitin specific peptidase 12
Novel.6850	1696.37	231.9	2.8715	6.3932e-206	9.7936e-204	-	-
ENSG00000088826	2020.02	229.53	3.1358	1.0694e-205	1.6317e-203	SMOX	spermine oxidase
ENSG00000182326	7458.39	22090.42	-1.5666	2.6219e-205	3.9847e-203	C1S	complement C1s
ENSG00000115541	2114.39	306.55	2.7856	4.1806e-204	6.3285e-202	HSPE1	heat shock protein family E (Hsp10) member 1
ENSG00000188522	2186.5	290.43	2.9129	3.6909e-203	5.5653e-201	FAM83G	family with sequence similarity 83 member G
ENSG00000082482	403.49	2436.63	-2.5906	8.2162e-203	1.234e-200	KCNK2	potassium two pore domain channel subfamily K member 2
ENSG00000066279	61.63	1268.29	-4.3453	9.384e-203	1.404e-200	ASPM	abnormal spindle microtubule assembly
ENSG00000106483	4216.47	11890.83	-1.4958	1.1667e-202	1.7387e-200	SFRP4	secreted frizzled related protein 4
ENSG00000136888	3322.02	657.1	2.34	1.0576e-201	1.5701e-199	ATP6V1G1	ATPase H+ transporting V1 subunit G1
ENSG00000141682	1716.51	211.18	3.0265	1.5543e-201	2.2986e-199	PMAIP1	phorbol-12-myristate-13-acetate-induced protein 1
ENSG00000004776	3354.39	9975.89	-1.5725	2.0094e-201	2.9601e-199	HSPB6	heat shock protein family B (small) member 6
ENSG00000064205	3801.31	19091.61	-2.329	3.2314e-201	4.7423e-199	WISP2	WNT1 inducible signaling pathway protein 2
ENSG00000260231	1506.59	129.22	3.541	8.5289e-201	1.2469e-198	KDM7A-DT	KDM7A divergent transcript
Novel.11921	361.68	2117.27	-2.5492	3.3163e-200	4.8299e-198	-	-
ENSG00000127241	1198.16	4800.78	-2.0038	1.0395e-199	1.5083e-197	MASP1	mannan binding lectin serine peptidase 1
ENSG00000178860	4765.55	787.39	2.5974	3.1786e-199	4.5946e-197	MSC	musculin
ENSG00000130821	3741.56	736.76	2.3435	4.1822e-199	6.0227e-197	SLC6A8	solute carrier family 6 member 8
ENSG00000115414	288784.91	819385.44	-1.5045	1.4709e-198	2.1102e-196	FN1	fibronectin 1
ENSG00000143878	5125.83	864.52	2.5686	2.4757e-198	3.5386e-196	RHOB	ras homolog family member B
ENSG00000125845	1054.39	64.12	4.0349	6.3453e-198	9.0361e-196	BMP2	bone morphogenetic protein 2
ENSG00000130449	2428.05	370.64	2.7132	2.0483e-196	2.9062e-194	ZSWIM6	zinc finger SWIM-type containing 6
ENSG00000011465	17701.79	54747.01	-1.6288	3.4193e-196	4.8335e-194	DCN	decorin
ENSG00000151012	5541.37	827.43	2.7439	6.8603e-196	9.66219999999999e-194	SLC7A11	solute carrier family 7 member 11
ENSG00000130766	4211.61	794.94	2.4043	1.0093e-195	1.4163e-193	SESN2	sestrin 2
ENSG00000163661	6747.04	31341.61	-2.2158	1.2996e-195	1.8171e-193	PTX3	pentraxin 3
ENSG00000164530	1578.83	6498.91	-2.0427	7.974e-195	1.1109e-192	PI16	peptidase inhibitor 16
ENSG00000148700	1293.4	5555.24	-2.1013	4.7593e-194	6.6063e-192	ADD3	adducin 3
ENSG00000137809	2029.83	7666.88	-1.918	6.7727e-194	9.3673e-192	ITGA11	integrin subunit alpha 11
ENSG00000150093	14739.57	41970.79	-1.5096	9.43139999999999e-194	1.2998e-191	ITGB1	integrin subunit beta 1
ENSG00000128284	218.77	1525.82	-2.8051	1.1647e-193	1.5994e-191	APOL3	apolipoprotein L3
ENSG00000162852	2923.55	681.04	2.1015	2.1512e-193	2.9435e-191	CNST	consortin, connexin sorting protein
ENSG00000141582	2156.93	267.99	3.0081	3.56e-193	4.854e-191	CBX4	chromobox 4
ENSG00000158158	1468.87	185.63	2.9819	1.0161e-192	1.3805e-190	CNNM4	cyclin and CBS domain divalent metal cation transport mediator 4
ENSG00000178202	421.36	2314.62	-2.4548	1.1779e-191	1.5948e-189	KDELC2	KDEL motif containing 2
ENSG00000132510	2238.21	412.24	2.4381	8.1425e-191	1.0985e-188	KDM6B	lysine demethylase 6B
ENSG00000114423	5352.04	1403.86	1.9298	9.5738e-191	1.2871e-188	CBLB	Cbl proto-oncogene B
ENSG00000132386	1019.62	3561.38	-1.8045	9.9589e-191	1.3342e-188	SERPINF1	serpin family F member 1
ENSG00000150687	1399.25	4568.3	-1.7069	1.0348e-190	1.3815e-188	PRSS23	serine protease 23
ENSG00000087086	179195.36	34360.09	2.3827	2.2498e-190	2.9933e-188	FTL	ferritin light chain
ENSG00000176170	6569.79	798.66	3.0391	2.415e-190	3.2019e-188	SPHK1	sphingosine kinase 1
ENSG00000163815	343.3	2212.01	-2.6912	8.2835e-190	1.0945e-187	CLEC3B	C-type lectin domain family 3 member B
ENSG00000127954	36.84	1131.28	-4.9285	6.8754e-189	9.0534e-187	STEAP4	STEAP4 metalloreductase
ENSG00000101224	384.31	2355.85	-2.6199	1.0901e-188	1.4305e-186	CDC25B	cell division cycle 25B
ENSG00000106772	733.63	4152.97	-2.4983	1.1006e-187	1.4393e-185	PRUNE2	prune homolog 2
ENSG00000179388	1082.89	75.12	3.8419	1.7048e-187	2.222e-185	EGR3	early growth response 3
ENSG00000052795	3680.45	1045.41	1.816	2.3811e-187	3.093e-185	FNIP2	folliculin interacting protein 2
ENSG00000116237	1205.95	4026.65	-1.7392	2.4276e-186	3.1428e-184	ICMT	isoprenylcysteine carboxyl methyltransferase
ENSG00000128342	1648.54	251.58	2.7098	3.6379e-186	4.6939e-184	LIF	LIF, interleukin 6 family cytokine
ENSG00000138172	258.05	1584.64	-2.6207	1.8284e-185	2.3513e-183	CALHM2	calcium homeostasis modulator family member 2
ENSG00000153561	2202.26	403.34	2.4515	2.458e-185	3.1503e-183	RMND5A	required for meiotic nuclear division 5 homolog A
ENSG00000110172	3241.69	523.79	2.6314	2.7872e-185	3.5604e-183	CHORDC1	cysteine and histidine rich domain containing 1
ENSG00000163520	5744.32	29527.89	-2.3622	3.424e-185	4.3593e-183	FBLN2	fibulin 2
ENSG00000109756	3744.69	846.45	2.1449	9.2503e-185	1.1738e-182	RAPGEF2	Rap guanine nucleotide exchange factor 2
ENSG00000115738	6398.08	1875.46	1.7708	5.8971e-184	7.4587e-182	ID2	inhibitor of DNA binding 2
ENSG00000103888	44286.56	135459.56	-1.613	1.552e-182	1.9565e-180	CEMIP	cell migration inducing hyaluronidase 1
ENSG00000170846	1273.92	167.15	2.9271	1.687e-182	2.1198e-180	AC093323.1	Morf4 family associated protein 1 like 1 pseudogene
ENSG00000154096	2298.43	8068.76	-1.8126	2.9149e-182	3.6507e-180	THY1	Thy-1 cell surface antigen
ENSG00000122861	202.5	1634.63	-3.0195	5.1589e-181	6.4402e-179	PLAU	plasminogen activator, urokinase
ENSG00000170385	7075.84	1958.66	1.8532	7.0945e-181	8.828e-179	SLC30A1	solute carrier family 30 member 1
ENSG00000105993	5559.42	1748.66	1.6686	1.902e-180	2.3591e-178	DNAJB6	DnaJ heat shock protein family (Hsp40) member B6
ENSG00000134363	497.58	2180.46	-2.131	2.7966e-180	3.4576e-178	FST	follistatin
ENSG00000164070	1775.71	256.33	2.7915	5.1038e-180	6.2898e-178	HSPA4L	heat shock protein family A (Hsp70) member 4 like
ENSG00000174010	1659.61	199.68	3.0609	6.6609e-180	8.1825e-178	KLHL15	kelch like family member 15
ENSG00000185022	5108.57	1086.93	2.2319	1.2902e-179	1.5798e-177	MAFF	MAF bZIP transcription factor F
ENSG00000164692	87683.32	334498.85	-1.9317	2.0309e-179	2.479e-177	COL1A2	collagen type I alpha 2 chain
ENSG00000169826	5269.17	1575.11	1.7428	4.2835e-179	5.212e-177	CSGALNACT2	chondroitin sulfate N-acetylgalactosaminyltransferase 2
ENSG00000077942	1398.09	6418.17	-2.1995	4.6081e-179	5.5894e-177	FBLN1	fibulin 1
ENSG00000163162	4480.8	1149.75	1.9625	5.8856e-179	7.1164e-177	RNF149	ring finger protein 149
ENSG00000111802	3221.2	887.4	1.8601	2.6112e-178	3.1474e-176	TDP2	tyrosyl-DNA phosphodiesterase 2
ENSG00000138311	1105.01	57.94	4.2593	4.2909e-178	5.1558e-176	ZNF365	zinc finger protein 365
ENSG00000175166	17077.41	5155.23	1.7279	1.4211e-176	1.7023e-174	PSMD2	proteasome 26S subunit, non-ATPase 2
ENSG00000164659	97.6	1074.74	-3.4579	2.027e-176	2.4205e-174	KIAA1324L	KIAA1324 like
ENSG00000108950	81.21	1118.29	-3.7969	4.5491e-176	5.4152e-174	FAM20A	FAM20A, golgi associated secretory pathway pseudokinase
ENSG00000168077	983.16	3828.58	-1.9631	5.8348e-176	6.9243e-174	SCARA3	scavenger receptor class A member 3
ENSG00000102802	10701.02	3843.52	1.4775	3.7187e-175	4.3995e-173	MEDAG	mesenteric estrogen dependent adipogenesis
ENSG00000137267	1866.53	241.46	2.9506	1.0156e-173	1.1979e-171	TUBB2A	tubulin beta 2A class IIa
ENSG00000106511	600.09	2365.59	-1.9786	4.5472e-173	5.3468e-171	MEOX2	mesenchyme homeobox 2
ENSG00000070214	642.04	2772.5	-2.1084	5.4543e-173	6.3938e-171	SLC44A1	solute carrier family 44 member 1
ENSG00000126247	2026.35	5762.41	-1.5079	6.2672e-173	7.3244e-171	CAPNS1	calpain small subunit 1
ENSG00000136859	1460.2	4690.9	-1.6845	8.7048e-173	1.0142e-170	ANGPTL2	angiopoietin like 2
ENSG00000161835	988.7	33.16	4.8857	1.6747e-172	1.9454e-170	GRASP	general receptor for phosphoinositides 1 associated scaffold protein
ENSG00000101347	156.88	1248.64	-2.9945	1.7238e-171	1.9963e-169	SAMHD1	SAM and HD domain containing deoxynucleoside triphosphate triphosphohydrolase 1
ENSG00000183049	273.94	1541.84	-2.4951	3.0391e-171	3.5091e-169	CAMK1D	calcium/calmodulin dependent protein kinase ID
ENSG00000136868	3942.39	1211.94	1.7025	5.0579e-171	5.8227e-169	SLC31A1	solute carrier family 31 member 1
ENSG00000081087	2824.54	761.92	1.8906	5.6338e-171	6.4662e-169	OSTM1	osteopetrosis associated transmembrane protein 1
ENSG00000118496	2697.38	676.06	1.9968	2.0324e-169	2.3257e-167	FBXO30	F-box protein 30
ENSG00000187605	1332.39	163.39	3.0312	2.5961e-169	2.962e-167	TET3	tet methylcytosine dioxygenase 3
ENSG00000143479	1743.11	370.58	2.2337	1.6589e-168	1.8871e-166	DYRK3	dual specificity tyrosine phosphorylation regulated kinase 3
ENSG00000101367	4604.26	1269.19	1.8601	2.1574e-168	2.4469e-166	MAPRE1	microtubule associated protein RP/EB family member 1
ENSG00000108797	379.19	1948.42	-2.3623	3.4857e-168	3.9419e-166	CNTNAP1	contactin associated protein 1
ENSG00000198018	1220.11	151.57	3.0136	1.0888e-167	1.2277e-165	ENTPD7	ectonucleoside triphosphate diphosphohydrolase 7
ENSG00000108829	6839.31	2504.39	1.4491	1.6148e-167	1.8154e-165	LRRC59	leucine rich repeat containing 59
ENSG00000173545	3521.32	644.51	2.45	5.0721e-167	5.6858e-165	ZNF622	zinc finger protein 622
ENSG00000003436	3593.08	542.17	2.7297	4.3335e-166	4.8437e-164	TFPI	tissue factor pathway inhibitor
ENSG00000224470	2805.26	788.32	1.8312	1.1242e-165	1.2529e-163	ATXN1L	ataxin 1 like
ENSG00000064309	153.59	1220.43	-2.9835	1.3428e-164	1.4922e-162	CDON	cell adhesion associated, oncogene regulated
ENSG00000122863	4086.42	1127.1	1.8577	1.42e-164	1.5735e-162	CHST3	carbohydrate sulfotransferase 3
ENSG00000183779	3033.3	660.15	2.2002	4.2233e-164	4.6663e-162	ZNF703	zinc finger protein 703
ENSG00000196155	374.53	2154.09	-2.5269	4.667e-164	5.1417e-162	PLEKHG4	pleckstrin homology and RhoGEF domain containing G4
ENSG00000162616	6145.09	1329.13	2.2096	6.6196e-164	7.2721e-162	DNAJB4	DnaJ heat shock protein family (Hsp40) member B4
ENSG00000175352	1655.3	309.86	2.421	1.074e-163	1.1765e-161	NRIP3	nuclear receptor interacting protein 3
ENSG00000102144	12786.29	4776.02	1.4205	1.5945e-162	1.7417e-160	PGK1	phosphoglycerate kinase 1
ENSG00000112715	10670.92	3700.33	1.5278	1.7186e-162	1.8719e-160	VEGFA	vascular endothelial growth factor A
ENSG00000163659	4275.48	1123.9	1.9276	2.5905e-162	2.8137e-160	TIPARP	TCDD inducible poly(ADP-ribose) polymerase
ENSG00000140961	1227.73	118.66	3.3689	5.0225e-162	5.4399e-160	OSGIN1	oxidative stress induced growth inhibitor 1
ENSG00000011426	340.95	1860.98	-2.4447	5.2286e-162	5.6472e-160	ANLN	anillin actin binding protein
ENSG00000175592	4717.93	1587.39	1.5719	2.0774e-161	2.2374e-159	FOSL1	FOS like 1, AP-1 transcription factor subunit
ENSG00000112110	2346.49	591.75	1.9888	4.6237e-161	4.966e-159	MRPL18	mitochondrial ribosomal protein L18
ENSG00000134278	2704.35	664.03	2.0237	6.0786e-161	6.5104e-159	SPIRE1	spire type actin nucleation factor 1
ENSG00000137834	290.69	1513.12	-2.3827	7.0963e-161	7.5793e-159	SMAD6	SMAD family member 6
ENSG00000153234	830.85	55.05	3.9213	7.4839e-161	7.9711e-159	NR4A2	nuclear receptor subfamily 4 group A member 2
ENSG00000221963	1092.02	3761.87	-1.7836	2.0374e-160	2.1641e-158	APOL6	apolipoprotein L6
ENSG00000033327	1626.79	355.38	2.1941	4.6957e-160	4.9738e-158	GAB2	GRB2 associated binding protein 2
ENSG00000169744	115.05	1027.82	-3.1567	6.321e-160	6.6769e-158	LDB2	LIM domain binding 2
ENSG00000125730	1447.29	5204.04	-1.8474	7.9681e-160	8.3938e-158	C3	complement C3
ENSG00000166900	1591.86	299.04	2.4117	8.6972e-160	9.1369e-158	STX3	syntaxin 3
ENSG00000170027	13276.48	4093.85	1.6977	8.8263e-160	9.2472e-158	YWHAG	tyrosine 3-monooxygenase/tryptophan 5-monooxygenase activation protein gamma
ENSG00000108179	3035.11	584.62	2.3752	1.6941e-159	1.7701e-157	PPIF	peptidylprolyl isomerase F
ENSG00000173706	3700.67	9948.73	-1.4269	2.9213e-159	3.044e-157	HEG1	heart development protein with EGF like domains 1
ENSG00000023287	6789.28	1852.06	1.8747	4.4857e-159	4.6615e-157	RB1CC1	RB1 inducible coiled-coil 1
ENSG00000063978	3476.46	1029.51	1.7544	1.2132e-158	1.2573e-156	RNF4	ring finger protein 4
ENSG00000214063	960.81	3438.57	-1.8406	5.2024e-158	5.3772e-156	TSPAN4	tetraspanin 4
ENSG00000133106	78.02	917.67	-3.5633	6.1266e-158	6.3155e-156	EPSTI1	epithelial stromal interaction 1
ENSG00000166106	26.71	854.81	-4.9954	1.2985e-156	1.335e-154	ADAMTS15	ADAM metallopeptidase with thrombospondin type 1 motif 15
ENSG00000163710	892.11	3338.42	-1.904	1.3717e-156	1.4065e-154	PCOLCE2	procollagen C-endopeptidase enhancer 2
ENSG00000118898	341.9	2029.64	-2.5743	1.5232e-156	1.5577e-154	PPL	periplakin
ENSG00000173334	886.93	80.03	3.4757	5.4424e-156	5.5507e-154	TRIB1	tribbles pseudokinase 1
ENSG00000065534	1135.95	3724.83	-1.7129	1.4096e-155	1.4338e-153	MYLK	myosin light chain kinase
ENSG00000134326	1213.22	161.96	2.9099	2.7134e-155	2.7528e-153	CMPK2	cytidine/uridine monophosphate kinase 2
ENSG00000136542	990.5	3534.59	-1.8337	6.8972e-155	6.9789e-153	GALNT5	polypeptide N-acetylgalactosaminyltransferase 5
ENSG00000136999	1056.48	3287.78	-1.6375	1.157e-154	1.1676e-152	NOV	nephroblastoma overexpressed
ENSG00000163430	20944	49454.93	-1.2395	1.6249e-154	1.6356e-152	FSTL1	follistatin like 1
ENSG00000178726	4813.82	1675.43	1.5226	2.7664e-154	2.7772e-152	THBD	thrombomodulin
ENSG00000072952	69.19	928.35	-3.7392	4.532e-154	4.5379e-152	MRVI1	murine retrovirus integration site 1 homolog
ENSG00000104332	367.46	1680.11	-2.1947	9.1942e-154	9.1822e-152	SFRP1	secreted frizzled related protein 1
ENSG00000185885	374.58	1918.65	-2.3538	1.7707e-153	1.7639e-151	IFITM1	interferon induced transmembrane protein 1
ENSG00000115419	11086.81	3955.82	1.4871	2.2835e-153	2.2687e-151	GLS	glutaminase
ENSG00000135750	1304.34	239.53	2.4443	5.4094e-153	5.3606e-151	KCNK1	potassium two pore domain channel subfamily K member 1
ENSG00000197063	5823.29	1262.24	2.2048	5.4299e-153	5.367e-151	MAFG	MAF bZIP transcription factor G
ENSG00000188783	270.52	1451.14	-2.4204	1.5995e-152	1.577e-150	PRELP	proline and arginine rich end leucine rich repeat protein
ENSG00000167081	2101.54	530.56	1.9851	1.6436e-152	1.6163e-150	PBX3	PBX homeobox 3
ENSG00000091039	19388.28	4601.38	2.0752	2.5866e-152	2.5371e-150	OSBPL8	oxysterol binding protein like 8
ENSG00000117410	2355.76	540.89	2.1225	2.807e-152	2.7463e-150	ATP6V0B	ATPase H+ transporting V0 subunit b
ENSG00000114573	6084.67	2012.58	1.597	7.2277e-152	7.0535e-150	ATP6V1A	ATPase H+ transporting V1 subunit A
ENSG00000171988	5093	1217.69	2.0647	1.01e-151	9.8316e-150	JMJD1C	jumonji domain containing 1C
ENSG00000117139	4811.34	1737.49	1.4692	2.1034e-151	2.0423e-149	KDM5B	lysine demethylase 5B
ENSG00000111206	193.97	1192.73	-2.6215	2.129e-151	2.0619e-149	FOXM1	forkhead box M1
ENSG00000188229	17188.68	4196.2	2.0341	2.2665e-150	2.1897e-148	TUBB4B	tubulin beta 4B class IVb
ENSG00000186834	3675.49	1172.69	1.6479	5.4626e-150	5.2641e-148	HEXIM1	hexamethylene bisacetamide inducible 1
ENSG00000176887	799.13	42.62	4.2308	5.7642e-150	5.5408e-148	SOX11	SRY-box 11
ENSG00000175274	1026.38	4419.29	-2.1078	7.8818e-150	7.5575e-148	TP53I11	tumor protein p53 inducible protein 11
ENSG00000105509	1153.89	106.77	3.432	9.2289e-150	8.8271e-148	HAS1	hyaluronan synthase 1
ENSG00000168334	969.04	50.07	4.2526	2.8925e-149	2.7597e-147	XIRP1	xin actin binding repeat containing 1
ENSG00000166825	7998.82	22846.2	-1.5143	5.2578e-149	5.0041e-147	ANPEP	alanyl aminopeptidase, membrane
ENSG00000133657	8431.48	2466.78	1.7736	7.4843e-149	7.1054e-147	ATP13A3	ATPase 13A3
ENSG00000197329	992.31	123.35	3.013	1.3359e-148	1.2652e-146	PELI1	pellino E3 ubiquitin protein ligase 1
ENSG00000059728	1196.9	198.1	2.5942	5.7163e-148	5.4003e-146	MXD1	MAX dimerization protein 1
ENSG00000141753	9674.54	50422.94	-2.3821	8.3855e-148	7.9026e-146	IGFBP4	insulin like growth factor binding protein 4
ENSG00000185215	944.48	3666.39	-1.9574	9.9084e-147	9.3149e-145	TNFAIP2	TNF alpha induced protein 2
ENSG00000088280	366.68	1794.51	-2.2926	3.5034e-146	3.2855e-144	ASAP3	ArfGAP with SH3 domain, ankyrin repeat and PH domain 3
ENSG00000091542	5470.96	1823.79	1.5847	9.8203e-146	9.1871e-144	ALKBH5	alkB homolog 5, RNA demethylase
ENSG00000117228	131.56	986.05	-2.9027	1.1582e-145	1.0809e-143	GBP1	guanylate binding protein 1
ENSG00000110203	1192.18	185.73	2.6811	1.8885e-145	1.7582e-143	FOLR3	folate receptor 3
ENSG00000154277	7339.59	1876.76	1.9678	2.3266e-145	2.1608e-143	UCHL1	ubiquitin C-terminal hydrolase L1
ENSG00000136378	1180.89	4081.48	-1.7904	4.0641e-145	3.7654e-143	ADAMTS7	ADAM metallopeptidase with thrombospondin type 1 motif 7
ENSG00000099875	7129.42	1355.63	2.3943	7.5037e-145	6.9355e-143	MKNK2	MAP kinase interacting serine/threonine kinase 2
ENSG00000153046	1869.35	463.87	2.0095	8.9834e-145	8.2833e-143	CDYL	chromodomain Y like
ENSG00000112562	537.83	2101.78	-1.9683	1.9143e-144	1.7609e-142	SMOC2	SPARC related modular calcium binding 2
ENSG00000136960	5421.22	13349.21	-1.2998	2.1569e-144	1.9793e-142	ENPP2	ectonucleotide pyrophosphatase/phosphodiesterase 2
ENSG00000176438	538.31	2215.68	-2.0441	2.8583e-144	2.6167e-142	SYNE3	spectrin repeat containing nuclear envelope family member 3
ENSG00000138685	10202.62	2613.85	1.9652	3.8608e-144	3.5261e-142	FGF2	fibroblast growth factor 2
ENSG00000112655	495.29	2144.01	-2.117	4.9768e-144	4.5345e-142	PTK7	protein tyrosine kinase 7 (inactive)
ENSG00000186594	3210.15	993.39	1.6908	1.8556e-143	1.6867e-141	MIR22HG	MIR22 host gene
ENSG00000169155	1841.62	446.63	2.0447	3.3644e-143	3.051e-141	ZBTB43	zinc finger and BTB domain containing 43
ENSG00000197321	1327.34	3893.05	-1.553	4.6836e-143	4.2373e-141	SVIL	supervillin
ENSG00000256043	132.25	1008.87	-2.9257	6.5319e-143	5.8956e-141	CTSO	cathepsin O
ENSG00000159640	153.17	1091.86	-2.8388	4.4022e-142	3.9641e-140	ACE	angiotensin I converting enzyme
ENSG00000115484	6042.13	2335.5	1.3715	9.2243e-142	8.2868e-140	CCT4	chaperonin containing TCP1 subunit 4
ENSG00000039560	6068.37	2040.74	1.5732	1.2476e-141	1.1182e-139	RAI14	retinoic acid induced 14
ENSG00000264522	3201.38	1049.65	1.6083	4.4477e-141	3.977e-139	OTUD7B	OTU deubiquitinase 7B
ENSG00000133316	1682.51	343.18	2.2918	4.6405e-141	4.1398e-139	WDR74	WD repeat domain 74
ENSG00000075785	15422.16	5966.81	1.3702	7.8719e-141	7.0064e-139	RAB7A	RAB7A, member RAS oncogene family
ENSG00000155252	3232.07	853.57	1.9196	4.4449e-140	3.947e-138	PI4K2A	phosphatidylinositol 4-kinase type 2 alpha
ENSG00000092964	3690.39	8966.5	-1.2805	5.3412e-140	4.732e-138	DPYSL2	dihydropyrimidinase like 2
ENSG00000177283	1249.93	172.03	2.8615	5.4226e-140	4.7931e-138	FZD8	frizzled class receptor 8
ENSG00000183287	648.83	2217.63	-1.7734	7.9353e-140	6.998e-138	CCBE1	collagen and calcium binding EGF domains 1
ENSG00000100106	1173.45	4030.58	-1.7815	6.2155e-139	5.4688e-137	TRIOBP	TRIO and F-actin binding protein
ENSG00000108861	3043.64	984.43	1.6288	8.1807e-139	7.1814e-137	DUSP3	dual specificity phosphatase 3
ENSG00000170185	1853.75	458.81	2.0149	9.5528e-139	8.3669e-137	USP38	ubiquitin specific peptidase 38
ENSG00000178031	2417.22	6665.25	-1.4636	1.093e-138	9.5514e-137	ADAMTSL1	ADAMTS like 1
ENSG00000132718	327.44	1458.79	-2.1577	1.1415e-138	9.9525e-137	SYT11	synaptotagmin 11
ENSG00000054967	735.66	41.83	4.1345	1.5265e-138	1.3279e-136	RELT	RELT, TNF receptor
ENSG00000184226	1065.95	143.22	2.8946	3.6386e-138	3.1581e-136	PCDH9	protocadherin 9
ENSG00000166016	1027.44	111.17	3.2013	4.135e-138	3.5808e-136	ABTB2	ankyrin repeat and BTB domain containing 2
ENSG00000168079	41.23	781.03	-4.227	4.3887e-138	3.7921e-136	SCARA5	scavenger receptor class A member 5
ENSG00000113811	1485.51	333.81	2.1546	5.6541e-137	4.8744e-135	SELENOK	selenoprotein K
ENSG00000158270	1251.45	3511.48	-1.4882	5.7223e-137	4.9222e-135	COLEC12	collectin subfamily member 12
ENSG00000106823	167.04	1075.36	-2.6808	5.137e-136	4.4089e-134	ECM2	extracellular matrix protein 2
ENSG00000088325	331.47	1475.96	-2.1575	6.8627e-136	5.8769e-134	TPX2	TPX2, microtubule nucleation factor
ENSG00000152684	2279.3	612.65	1.8963	7.8291e-136	6.6895e-134	PELO	pelota mRNA surveillance and ribosome rescue factor
ENSG00000105976	2661.39	674.08	1.9823	8.2573e-136	7.0398e-134	MET	MET proto-oncogene, receptor tyrosine kinase
ENSG00000149428	4809.61	1382.57	1.7973	9.1513e-136	7.7847e-134	HYOU1	hypoxia up-regulated 1
ENSG00000183856	90.5	858.25	-3.2524	1.5246e-135	1.294e-133	IQGAP3	IQ motif containing GTPase activating protein 3
ENSG00000198743	13455.96	3945.25	1.7703	2.8747e-135	2.4346e-133	SLC5A3	solute carrier family 5 member 3
ENSG00000151151	1916.33	336.42	2.5115	3.1627e-135	2.6727e-133	IPMK	inositol polyphosphate multikinase
ENSG00000205903	2933.9	562.39	2.382	5.8267e-135	4.9131e-133	ZNF316	zinc finger protein 316
ENSG00000183486	109.41	854.69	-2.9666	1.3176e-134	1.1085e-132	MX2	MX dynamin like GTPase 2
ENSG00000126067	4300.38	1575.99	1.4482	1.7848e-134	1.4984e-132	PSMB2	proteasome subunit beta 2
ENSG00000155380	3878.59	1353.39	1.5198	3.0932e-134	2.5911e-132	SLC16A1	solute carrier family 16 member 1
ENSG00000100243	3675.6	10735.59	-1.5469	4.2836e-134	3.5806e-132	CYB5R3	cytochrome b5 reductase 3
ENSG00000196154	795.19	4202.79	-2.4042	9.2125e-134	7.6838e-132	S100A4	S100 calcium binding protein A4
ENSG00000232679	1440.75	7.72	7.5428	1.1313e-133	9.4153e-132	LINC01705	long intergenic non-protein coding RNA 1705
ENSG00000205978	352.82	1679.46	-2.2551	1.2632e-133	1.0491e-131	NYNRIN	NYN domain and retroviral integrase containing
ENSG00000068489	126.26	932.26	-2.8816	1.833e-133	1.5189e-131	PRR11	proline rich 11
ENSG00000108010	3126.8	948.5	1.7219	2.3152e-133	1.9144e-131	GLRX3	glutaredoxin 3
ENSG00000135334	2137.43	620.91	1.7837	3.8231e-133	3.1545e-131	AKIRIN2	akirin 2
ENSG00000182667	369.37	1529.38	-2.0517	5.3794e-133	4.4291e-131	NTM	neurotrimin
ENSG00000167034	765.49	52.55	3.8669	1.5154e-132	1.2451e-130	NKX3-1	NK3 homeobox 1
ENSG00000166226	4706.08	1669.28	1.4963	2.2331e-132	1.8308e-130	CCT2	chaperonin containing TCP1 subunit 2
ENSG00000143367	1469.4	251.96	2.5455	3.0679e-132	2.5098e-130	TUFT1	tuftelin 1
ENSG00000171223	5659.61	1386.78	2.0288	3.1798e-132	2.5958e-130	JUNB	JunB proto-oncogene, AP-1 transcription factor subunit
ENSG00000108691	148.58	969.25	-2.7056	9.4468e-132	7.6956e-130	CCL2	C-C motif chemokine ligand 2
ENSG00000169756	6142.29	1757.9	1.8056	1.064e-131	8.6337e-130	LIMS1	LIM zinc finger domain containing 1
ENSG00000166741	1250.44	4282.98	-1.7772	1.0643e-131	8.6337e-130	NNMT	nicotinamide N-methyltransferase
ENSG00000087116	2558.74	9124.31	-1.8351	2.0525e-131	1.6614e-129	ADAMTS2	ADAM metallopeptidase with thrombospondin type 1 motif 2
ENSG00000008083	2378.05	630.87	1.9139	2.1812e-131	1.7619e-129	JARID2	jumonji and AT-rich interaction domain containing 2
ENSG00000100285	768.81	33.76	4.4866	3.011e-131	2.4271e-129	NEFH	neurofilament heavy
ENSG00000121579	8177.22	3026.41	1.4345	3.6348e-131	2.9238e-129	NAA50	N(alpha)-acetyltransferase 50, NatE catalytic subunit
ENSG00000160570	1932.82	374.91	2.3666	5.7861e-131	4.6446e-129	DEDD2	death effector domain containing 2
ENSG00000211459	1813.65	8334.06	-2.1993	1.6078e-130	1.2879e-128	MT-RNR1	mitochondrially encoded 12S RNA
ENSG00000101856	8760.77	3304.92	1.407	3.3208e-130	2.6545e-128	PGRMC1	progesterone receptor membrane component 1
ENSG00000174574	2699.5	815.11	1.7291	1.6064e-129	1.2815e-127	AKIRIN1	akirin 1
ENSG00000168398	1417.44	4438.16	-1.6477	1.8886e-129	1.5035e-127	BDKRB2	bradykinin receptor B2
ENSG00000132840	1234.53	223.83	2.4647	1.9274e-129	1.5312e-127	BHMT2	betaine--homocysteine S-methyltransferase 2
ENSG00000196449	768.35	71.87	3.419	4.6327e-129	3.6727e-127	YRDC	yrdC N6-threonylcarbamoyltransferase domain containing
ENSG00000214021	223.93	1155.73	-2.3648	1.351e-128	1.0688e-126	TTLL3	tubulin tyrosine ligase like 3
ENSG00000163291	1834.26	415.95	2.1408	2.0743e-128	1.6377e-126	PAQR3	progestin and adipoQ receptor family member 3
ENSG00000127824	947.82	137.66	2.7877	2.4934e-128	1.9646e-126	TUBA4A	tubulin alpha 4a
ENSG00000119630	1462.48	204.16	2.8407	2.5165e-127	1.9787e-125	PGF	placental growth factor
ENSG00000171150	1133.23	3412.51	-1.589	7.3873e-127	5.7968e-125	SOCS5	suppressor of cytokine signaling 5
ENSG00000196739	1895.15	383.71	2.3004	8.8178e-127	6.9052e-125	COL27A1	collagen type XXVII alpha 1 chain
ENSG00000165029	574.22	1966.21	-1.7752	9.4974e-127	7.4223e-125	ABCA1	ATP binding cassette subfamily A member 1
ENSG00000103316	691.22	61.33	3.4915	1.1655e-126	9.0901e-125	CRYM	crystallin mu
ENSG00000108821	63826.98	298974.26	-2.2278	1.5802e-126	1.23e-124	COL1A1	collagen type I alpha 1 chain
ENSG00000116117	223.57	1198.29	-2.4216	1.6386e-126	1.2728e-124	PARD3B	par-3 family cell polarity regulator beta
ENSG00000113615	3278.07	882.42	1.8932	1.7332e-126	1.3436e-124	SEC24A	SEC24 homolog A, COPII coat complex component
ENSG00000196743	576.31	1965.67	-1.7695	6.9774e-126	5.39e-124	GM2A	GM2 ganglioside activator
ENSG00000070010	2119.72	609.73	1.7997	6.981e-126	5.39e-124	UFD1	ubiquitin recognition factor in ER associated degradation 1
ENSG00000196569	800.61	2900.52	-1.8579	8.9542e-126	6.8996e-124	LAMA2	laminin subunit alpha 2
ENSG00000143751	1338.39	320.79	2.0619	9.9601e-126	7.6593e-124	SDE2	SDE2 telomere maintenance homolog
ENSG00000165732	5521.07	1910.71	1.5313	2.1898e-125	1.6806e-123	DDX21	DExD-box helicase 21
ENSG00000163071	138.73	897.93	-2.6959	2.349e-125	1.7992e-123	SPATA18	spermatogenesis associated 18
ENSG00000013375	4735.46	1517.01	1.643	4.8089e-125	3.676e-123	PGM3	phosphoglucomutase 3
ENSG00000149451	699.55	2431.2	-1.7994	5.1355e-125	3.9179e-123	ADAM33	ADAM metallopeptidase domain 33
ENSG00000163376	776.01	18.79	5.356	6.3323e-125	4.8213e-123	KBTBD8	kelch repeat and BTB domain containing 8
ENSG00000116690	2276.14	9715.33	-2.0927	1.2862e-124	9.7732e-123	PRG4	proteoglycan 4
ENSG00000113916	3453.64	1048.1	1.7192	1.4038e-124	1.0646e-122	BCL6	B cell CLL/lymphoma 6
ENSG00000197614	6203.37	16735.75	-1.4315	2.1009e-124	1.5901e-122	MFAP5	microfibril associated protein 5
ENSG00000107372	7315.12	2467.51	1.5684	2.4422e-124	1.8448e-122	ZFAND5	zinc finger AN1-type containing 5
ENSG00000148339	1567.73	348.65	2.1689	3.497e-124	2.6365e-122	SLC25A25	solute carrier family 25 member 25
ENSG00000129245	2681.8	706.81	1.9233	4.5275e-124	3.4067e-122	FXR2	FMR1 autosomal homolog 2
ENSG00000165949	580.42	2065.17	-1.8309	6.5429e-124	4.9136e-122	IFI27	interferon alpha inducible protein 27
ENSG00000197106	914.93	134.29	2.7715	2.0649e-123	1.5477e-121	SLC6A17	solute carrier family 6 member 17
ENSG00000128591	55523.34	14934.42	1.8944	3.2516e-123	2.4324e-121	FLNC	filamin C
ENSG00000107362	1132.5	215.46	2.3925	4.0965e-123	3.0584e-121	ABHD17B	abhydrolase domain containing 17B
ENSG00000115415	9728.53	20731.23	-1.0914	4.2018e-123	3.131e-121	STAT1	signal transducer and activator of transcription 1
ENSG00000120885	13031.52	3811.72	1.7731	5.1499e-123	3.83e-121	CLU	clusterin
ENSG00000182670	2163	5414.08	-1.323	5.2827e-123	3.9212e-121	TTC3	tetratricopeptide repeat domain 3
ENSG00000126368	2300.49	548.99	2.0659	9.7587e-123	7.2297e-121	NR1D1	nuclear receptor subfamily 1 group D member 1
ENSG00000083312	10534.62	3170.11	1.7329	9.9257e-123	7.3393e-121	TNPO1	transportin 1
ENSG00000020181	1100.9	3945.46	-1.8435	1.3307e-122	9.8205e-121	ADGRA2	adhesion G protein-coupled receptor A2
ENSG00000114850	10021.62	3823.67	1.3904	1.8254e-122	1.3446e-120	SSR3	signal sequence receptor subunit 3
ENSG00000156804	5590.42	2099.66	1.4134	2.0998e-122	1.5437e-120	FBXO32	F-box protein 32
ENSG00000133110	3041.69	9906.19	-1.7029	2.1556e-122	1.5818e-120	POSTN	periostin
ENSG00000164904	213.62	1086.38	-2.3488	5.5165e-122	4.0402e-120	ALDH7A1	aldehyde dehydrogenase 7 family member A1
ENSG00000108344	5609.15	1895.93	1.565	5.8022e-122	4.2414e-120	PSMD3	proteasome 26S subunit, non-ATPase 3
ENSG00000152413	922.44	138.29	2.741	6.1447e-122	4.4832e-120	HOMER1	homer scaffold protein 1
ENSG00000183722	714.19	2284.07	-1.6781	6.3557e-122	4.6283e-120	LHFPL6	LHFPL tetraspan subfamily member 6
ENSG00000165102	703.33	2205.09	-1.6483	7.0909e-122	5.154e-120	HGSNAT	heparan-alpha-glucosaminide N-acetyltransferase
ENSG00000158615	2362.42	660.12	1.8408	7.4145e-122	5.379e-120	PPP1R15B	protein phosphatase 1 regulatory subunit 15B
ENSG00000141867	4840.35	1812.42	1.417	1.3185e-121	9.5471e-120	BRD4	bromodomain containing 4
ENSG00000134684	5338.26	2144.16	1.3157	2.0176e-121	1.4582e-119	YARS	tyrosyl-tRNA synthetase
ENSG00000033627	3044.41	1125.16	1.4362	2.327e-121	1.6787e-119	ATP6V0A1	ATPase H+ transporting V0 subunit a1
ENSG00000172530	1473.83	328.37	2.1656	3.2675e-121	2.3527e-119	BANP	BTG3 associated nuclear protein
ENSG00000115602	631.39	44.25	3.8307	4.6597e-121	3.3489e-119	IL1RL1	interleukin 1 receptor like 1
ENSG00000266094	814.71	122.93	2.7297	4.824e-121	3.4605e-119	RASSF5	Ras association domain family member 5
ENSG00000095752	624.26	34.34	4.19	8.3532e-121	5.981e-119	IL11	interleukin 11
ENSG00000169032	3106.01	1038.54	1.5815	2.1785e-120	1.557e-118	MAP2K1	mitogen-activated protein kinase kinase 1
ENSG00000101255	2963.29	565.53	2.3896	4.6378e-120	3.3084e-118	TRIB3	tribbles pseudokinase 3
ENSG00000181104	991.12	3665.81	-1.8854	4.9811e-120	3.5467e-118	F2R	coagulation factor II thrombin receptor
ENSG00000169604	1856.48	4595.82	-1.3074	1.0778e-119	7.6603e-118	ANTXR1	ANTXR cell adhesion molecule 1
ENSG00000108448	1018.27	167.18	2.6075	2.3096e-119	1.6384e-117	TRIM16L	tripartite motif containing 16 like
ENSG00000210140	157.9	1103.3	-2.8041	4.2676e-119	3.0219e-117	MT-TC	mitochondrially encoded tRNA cysteine
ENSG00000132669	570.18	1932.73	-1.7592	4.0786e-118	2.8827e-116	RIN2	Ras and Rab interactor 2
ENSG00000172061	2565.32	863.46	1.5699	5.5669e-118	3.9203e-116	LRRC15	leucine rich repeat containing 15
ENSG00000127334	2722.96	871.23	1.6444	5.5648e-118	3.9203e-116	DYRK2	dual specificity tyrosine phosphorylation regulated kinase 2
ENSG00000167566	3050.32	685.15	2.1541	8.9668e-118	6.303e-116	NCKAP5L	NCK associated protein 5 like
ENSG00000023909	3705.08	1072.17	1.79	1.7463e-117	1.2252e-115	GCLM	glutamate-cysteine ligase modifier subunit
ENSG00000133398	1653.26	462.37	1.8398	3.9163e-117	2.7429e-115	MED10	mediator complex subunit 10
ENSG00000120705	5750.65	2301.53	1.3218	5.294e-117	3.701e-115	ETF1	eukaryotic translation termination factor 1
ENSG00000100320	1934.47	4884.37	-1.3359	1.0381e-116	7.2443e-115	RBFOX2	RNA binding fox-1 homolog 2
ENSG00000110395	2502.85	687.65	1.863	1.1167e-116	7.7786e-115	CBL	Cbl proto-oncogene
ENSG00000256235	2186.78	673.18	1.6987	1.1877e-116	8.2577e-115	SMIM3	small integral membrane protein 3
ENSG00000160014	1946.48	5994.08	-1.6238	1.2845e-116	8.9149e-115	CALM3	calmodulin 3
ENSG00000011007	2498.35	867.01	1.527	1.6405e-116	1.1365e-114	ELOA	elongin A
ENSG00000135842	7512.55	3415.53	1.1372	1.7441e-116	1.2061e-114	FAM129A	family with sequence similarity 129 member A
ENSG00000101544	1934.16	451	2.0972	3.4717e-116	2.3965e-114	ADNP2	ADNP homeobox 2
ENSG00000182158	6173.84	2507.67	1.3	4.4427e-116	3.0613e-114	CREB3L2	cAMP responsive element binding protein 3 like 2
ENSG00000160310	791.72	2504.63	-1.6623	7.013e-116	4.8238e-114	PRMT2	protein arginine methyltransferase 2
ENSG00000109501	2838.7	780.83	1.8605	9.8765e-116	6.7813e-114	WFS1	wolframin ER transmembrane glycoprotein
ENSG00000138496	350.29	1426.73	-2.0276	1.4522e-115	9.953e-114	PARP9	poly(ADP-ribose) polymerase family member 9
ENSG00000140416	2495.36	5813.31	-1.22	1.948e-115	1.3328e-113	TPM1	tropomyosin 1
ENSG00000170271	99.7	734.28	-2.8819	2.2038e-115	1.5051e-113	FAXDC2	fatty acid hydroxylase domain containing 2
ENSG00000111266	1172.55	258.48	2.1829	4.1599e-115	2.836e-113	DUSP16	dual specificity phosphatase 16
ENSG00000183098	719.49	2465.88	-1.775	5.8212e-115	3.9615e-113	GPC6	glypican 6
ENSG00000077522	1742.01	5.31	8.3997	1.3211e-114	8.9744e-113	ACTN2	actinin alpha 2
ENSG00000024422	3417.71	10544.41	-1.6259	1.3801e-114	9.3591e-113	EHD2	EH domain containing 2
ENSG00000125124	228.52	1145.46	-2.3218	1.3877e-114	9.3941e-113	BBS2	Bardet-Biedl syndrome 2
ENSG00000197448	471.21	1628.13	-1.7899	1.8462e-114	1.2476e-112	GSTK1	glutathione S-transferase kappa 1
ENSG00000095397	1085.45	162.08	2.7391	2.2303e-114	1.5045e-112	WHRN	whirlin
ENSG00000093167	3958.9	1486.84	1.4138	2.8715e-114	1.9336e-112	LRRFIP2	LRR binding FLII interacting protein 2
ENSG00000162576	3516.35	12710.97	-1.8545	3.7577e-114	2.5259e-112	MXRA8	matrix remodeling associated 8
ENSG00000137831	408.13	1888.06	-2.2067	4.732e-114	3.1753e-112	UACA	uveal autoantigen with coiled-coil domains and ankyrin repeats
ENSG00000074410	4749.07	10160.57	-1.0974	6.5668e-114	4.3988e-112	CA12	carbonic anhydrase 12
ENSG00000165626	803.21	107.43	2.9088	9.5667e-114	6.3972e-112	BEND7	BEN domain containing 7
ENSG00000248323	695.37	59.33	3.5377	1.0933e-113	7.2983e-112	LUCAT1	lung cancer associated transcript 1
ENSG00000129680	355.16	1527.24	-2.102	1.1566e-113	7.7076e-112	MAP7D3	MAP7 domain containing 3
ENSG00000141574	780.42	3009.94	-1.9501	3.0136e-113	2.0047e-111	SECTM1	secreted and transmembrane 1
ENSG00000107798	670.79	2507.82	-1.9001	7.0725e-113	4.6967e-111	LIPA	lipase A, lysosomal acid type
ENSG00000130706	3906.89	995.71	1.9716	7.8719e-113	5.2185e-111	ADRM1	adhesion regulating molecule 1
ENSG00000163636	2740.36	945.63	1.5357	9.3435e-113	6.1834e-111	PSMD6	proteasome 26S subunit, non-ATPase 6
ENSG00000123908	3633.73	1391.66	1.3848	1.0251e-112	6.7724e-111	AGO2	argonaute 2, RISC catalytic component
ENSG00000042493	904.65	3755.63	-2.0557	1.4484e-112	9.5524e-111	CAPG	capping actin protein, gelsolin like
ENSG00000172939	3809.96	1432.8	1.4103	1.6411e-112	1.0805e-110	OXSR1	oxidative stress responsive 1
ENSG00000104687	2530.62	858.26	1.5587	1.8587e-112	1.2217e-110	GSR	glutathione-disulfide reductase
ENSG00000139329	2818.93	8145.32	-1.5301	2.1012e-112	1.3787e-110	LUM	lumican
ENSG00000057252	6064.4	2341.12	1.3734	6.1672e-112	4.0397e-110	SOAT1	sterol O-acyltransferase 1
ENSG00000138660	1456.8	366.97	1.9891	6.5117e-112	4.2581e-110	AP1AR	adaptor related protein complex 1 associated regulatory protein
ENSG00000109220	1301.72	323.51	2.0101	6.3824e-111	4.1665e-109	CHIC2	cysteine rich hydrophobic domain 2
ENSG00000101134	2567.18	913.1	1.4919	6.5662e-111	4.2792e-109	DOK5	docking protein 5
ENSG00000224411	641.57	52.5	3.6165	8.0665e-111	5.248e-109	HSP90AA2P	heat shock protein 90 alpha family class A member 2, pseudogene
ENSG00000090273	4727.72	1183.26	1.9979	1.1917e-110	7.7399e-109	NUDC	nuclear distribution C, dynein complex regulator
ENSG00000133083	649.02	2106.94	-1.697	1.3217e-110	8.5701e-109	DCLK1	doublecortin like kinase 1
ENSG00000143382	185.81	957.91	-2.3692	1.4784e-110	9.5696e-109	ADAMTSL4	ADAMTS like 4
ENSG00000221823	2050.48	654.54	1.6478	1.8415e-110	1.19e-108	PPP3R1	protein phosphatase 3 regulatory subunit B, alpha
ENSG00000167601	3746.11	8374.27	-1.1609	3.3595e-110	2.1673e-108	AXL	AXL receptor tyrosine kinase
ENSG00000127022	26791.88	11511.02	1.219	4.1964e-110	2.7027e-108	CANX	calnexin
ENSG00000146122	353.93	1334.75	-1.9142	5.1466e-110	3.3091e-108	DAAM2	dishevelled associated activator of morphogenesis 2
ENSG00000049759	1675.22	502.48	1.7386	5.3852e-110	3.4568e-108	NEDD4L	neural precursor cell expressed, developmentally down-regulated 4-like, E3 ubiquitin protein ligase
ENSG00000187240	410.84	1624.68	-1.9821	5.7133e-110	3.6613e-108	DYNC2H1	dynein cytoplasmic 2 heavy chain 1
ENSG00000198663	1159.79	3057.79	-1.3983	6.6163e-110	4.2329e-108	C6orf89	chromosome 6 open reading frame 89
ENSG00000198380	6409.45	2308.51	1.4737	6.8369e-110	4.3668e-108	GFPT1	glutamine--fructose-6-phosphate transaminase 1
ENSG00000113369	558.89	1761.14	-1.6557	1.5809e-109	1.008e-107	ARRDC3	arrestin domain containing 3
ENSG00000113719	2025.48	4975.61	-1.297	1.6032e-109	1.0206e-107	ERGIC1	endoplasmic reticulum-golgi intermediate compartment 1
ENSG00000165943	1270.61	280.98	2.1811	1.9687e-109	1.2512e-107	MOAP1	modulator of apoptosis 1
ENSG00000168214	5254.65	16706	-1.6682	2.2066e-109	1.4001e-107	RBPJ	recombination signal binding protein for immunoglobulin kappa J region
ENSG00000119801	4714.23	1720.52	1.4546	2.6891e-109	1.7034e-107	YPEL5	yippee like 5
ENSG00000100664	10608.9	4455.39	1.2519	2.9224e-109	1.8482e-107	EIF5	eukaryotic translation initiation factor 5
ENSG00000107821	296.39	1236.53	-2.0639	3.5436e-109	2.2373e-107	KAZALD1	Kazal type serine peptidase inhibitor domain 1
ENSG00000000971	491	1786.51	-1.8607	4.9963e-109	3.1493e-107	CFH	complement factor H
ENSG00000139567	166.79	914.8	-2.4601	5.5069e-109	3.4655e-107	ACVRL1	activin A receptor like type 1
Novel.21298	723.74	79.82	3.1848	5.7891e-109	3.6371e-107	-	-
ENSG00000164442	8503.44	3821.48	1.154	6.5749e-109	4.1174e-107	CITED2	Cbp/p300 interacting transactivator with Glu/Asp rich carboxy-terminal domain 2
ENSG00000111335	286.5	1271.74	-2.1473	6.574e-109	4.1174e-107	OAS2	2'-5'-oligoadenylate synthetase 2
ENSG00000106615	2852.7	977.54	1.5459	8.045e-109	5.0297e-107	RHEB	Ras homolog, mTORC1 binding
ENSG00000137177	5294.35	2243.27	1.2383	1.8659e-108	1.1646e-106	KIF13A	kinesin family member 13A
ENSG00000171621	2099.5	678.67	1.6288	2.4096e-108	1.5016e-106	SPSB1	splA/ryanodine receptor domain and SOCS box containing 1
ENSG00000159403	4252.72	15255.7	-1.8434	2.5109e-108	1.5622e-106	C1R	complement C1r
ENSG00000113575	4276.75	1690.39	1.3393	2.5527e-108	1.5857e-106	PPP2CA	protein phosphatase 2 catalytic subunit alpha
ENSG00000135821	9249.65	4247.48	1.123	2.6252e-108	1.6281e-106	GLUL	glutamate-ammonia ligase
ENSG00000115216	5797.28	2324.63	1.318	3.0899e-108	1.9131e-106	NRBP1	nuclear receptor binding protein 1
ENSG00000103034	1031.28	210.7	2.2917	7.2428e-108	4.4773e-106	NDRG4	NDRG family member 4
ENSG00000177106	303.69	1436.85	-2.2475	9.7278e-108	6.0038e-106	EPS8L2	EPS8 like 2
ENSG00000142089	1928.72	5238.14	-1.4411	1.0503e-107	6.472e-106	IFITM3	interferon induced transmembrane protein 3
ENSG00000277443	1754.45	6179.42	-1.8155	1.0724e-107	6.5975e-106	MARCKS	myristoylated alanine rich protein kinase C substrate
ENSG00000126787	32.07	568.69	-4.1434	1.5673e-107	9.6264e-106	DLGAP5	DLG associated protein 5
ENSG00000134853	4549	11802.58	-1.375	2.1467e-107	1.3164e-105	PDGFRA	platelet derived growth factor receptor alpha
ENSG00000074527	1839.06	604.62	1.6052	2.2266e-107	1.3633e-105	NTN4	netrin 4
ENSG00000175344	875.16	7.78	6.8225	2.6024e-107	1.5908e-105	CHRNA7	cholinergic receptor nicotinic alpha 7 subunit
ENSG00000186432	5045.41	1839.38	1.456	3.5328e-107	2.1561e-105	KPNA4	karyopherin subunit alpha 4
ENSG00000136930	3959.73	1613.36	1.2958	3.812e-107	2.3228e-105	PSMB7	proteasome subunit beta 7
ENSG00000173530	1768.92	547.93	1.6891	4.8237e-107	2.9347e-105	TNFRSF10D	TNF receptor superfamily member 10d
ENSG00000188070	2661.51	812.36	1.7118	4.9508e-107	3.0072e-105	C11orf95	chromosome 11 open reading frame 95
ENSG00000182585	629.93	59.03	3.4081	7.1995e-107	4.3663e-105	EPGN	epithelial mitogen
ENSG00000172375	982.17	141.34	2.7956	7.4823e-107	4.5306e-105	C2CD2L	C2CD2 like
ENSG00000157557	1693.46	497.86	1.7668	7.9753e-107	4.8216e-105	ETS2	ETS proto-oncogene 2, transcription factor
ENSG00000166173	4112.98	1152.92	1.8348	1.3373e-106	8.0722e-105	LARP6	La ribonucleoprotein domain family member 6
ENSG00000011028	4645.69	16204.17	-1.8029	1.6511e-106	9.9505e-105	MRC2	mannose receptor C type 2
ENSG00000113721	4703.1	14755.78	-1.65	2.0025e-106	1.2049e-104	PDGFRB	platelet derived growth factor receptor beta
ENSG00000110900	84.28	668.29	-2.9896	4.5146e-106	2.7123e-104	TSPAN11	tetraspanin 11
ENSG00000198853	4565.25	1374.37	1.7314	6.9387e-106	4.1621e-104	RUSC2	RUN and SH3 domain containing 2
ENSG00000143515	2543.92	6562.66	-1.3677	6.9509e-106	4.163e-104	ATP8B2	ATPase phospholipid transporting 8B2
ENSG00000171867	9787.12	4092.3	1.2584	7.0244e-106	4.2004e-104	PRNP	prion protein
ENSG00000169116	556.3	27.07	4.3487	1.4189e-105	8.4714e-104	PARM1	prostate androgen-regulated mucin-like protein 1
ENSG00000076108	3823.16	1518.57	1.3316	2.805e-105	1.6722e-103	BAZ2A	bromodomain adjacent to zinc finger domain 2A
ENSG00000164032	3850.04	1452.36	1.407	4.4175e-105	2.6293e-103	H2AFZ	H2A histone family member Z
ENSG00000161888	36.88	531.97	-3.8509	7.4698e-105	4.4391e-103	SPC24	SPC24, NDC80 kinetochore complex component
ENSG00000143387	4857.6	10530.95	-1.1165	1.1499e-104	6.823e-103	CTSK	cathepsin K
ENSG00000175220	1711.51	4617.71	-1.433	1.2555e-104	7.438e-103	ARHGAP1	Rho GTPase activating protein 1
ENSG00000170265	3087.05	843.18	1.8716	1.2581e-104	7.4422e-103	ZNF282	zinc finger protein 282
ENSG00000048342	115.64	728.35	-2.6546	1.3975e-104	8.2539e-103	CC2D2A	coiled-coil and C2 domain containing 2A
ENSG00000116977	3151.44	887.23	1.8295	1.9217e-104	1.1333e-102	LGALS8	galectin 8
ENSG00000138119	7675.19	15487.75	-1.0127	2.4554e-104	1.4458e-102	MYOF	myoferlin
ENSG00000178607	1397.68	403.56	1.7915	2.7896e-104	1.6401e-102	ERN1	endoplasmic reticulum to nucleus signaling 1
ENSG00000134057	225.36	1015.3	-2.173	4.7643e-104	2.7967e-102	CCNB1	cyclin B1
ENSG00000214022	2239.84	765.98	1.5481	6.3461e-104	3.7196e-102	REPIN1	replication initiator 1
ENSG00000080371	3611.2	1306.44	1.4673	7.1603e-104	4.1904e-102	RAB21	RAB21, member RAS oncogene family
ENSG00000129353	461.52	1803.52	-1.9693	8.1314e-104	4.7516e-102	SLC44A2	solute carrier family 44 member 2
ENSG00000155962	1048.05	238.62	2.1357	1.0188e-103	5.9446e-102	CLIC2	chloride intracellular channel 2
ENSG00000006459	1777.7	350.63	2.3441	1.2469e-103	7.2642e-102	KDM7A	lysine demethylase 7A
ENSG00000134824	514.56	1747.49	-1.7653	1.2884e-103	7.4945e-102	FADS2	fatty acid desaturase 2
ENSG00000198719	1023.09	6.65	7.2415	1.544e-103	8.9681e-102	DLL1	delta like canonical Notch ligand 1
ENSG00000110104	1448.89	286.09	2.339	1.5481e-103	8.9782e-102	CCDC86	coiled-coil domain containing 86
ENSG00000166592	3134.63	21.03	7.2035	2.6003e-103	1.5057e-101	RRAD	RRAD, Ras related glycolysis inhibitor and calcium channel regulator
ENSG00000148180	2540.67	8348.07	-1.7171	3.22e-103	1.8618e-101	GSN	gelsolin
ENSG00000122420	91.77	672.54	-2.8723	8.2617e-103	4.7697e-101	PTGFR	prostaglandin F receptor
ENSG00000184584	718.81	2077.17	-1.5315	8.4336e-103	4.8617e-101	TMEM173	transmembrane protein 173
ENSG00000164125	430.06	1652.23	-1.939	9.512e-103	5.4751e-101	FAM198B	family with sequence similarity 198 member B
ENSG00000113389	319.48	1251.14	-1.9709	9.9961e-103	5.7452e-101	NPR3	natriuretic peptide receptor 3
ENSG00000175183	746.16	119.77	2.6427	3.1872e-102	1.8291e-100	CSRP2	cysteine and glycine rich protein 2
ENSG00000132680	1851.64	583.35	1.6679	1.4406e-101	8.255e-100	KHDC4	KH domain containing 4, pre-mRNA splicing factor
ENSG00000101146	1494.03	435.51	1.7797	3.1097e-101	1.7793e-99	RAE1	ribonucleic acid export 1
ENSG00000152818	1464.01	3534.88	-1.2716	3.5017e-101	2.0006e-99	UTRN	utrophin
ENSG00000069849	3558.18	1372.44	1.3737	4.1022e-101	2.3402e-99	ATP1B3	ATPase Na+/K+ transporting subunit beta 3
ENSG00000123610	4904.8	1620.86	1.5982	4.2838e-101	2.4402e-99	TNFAIP6	TNF alpha induced protein 6
ENSG00000141664	1146.88	295.18	1.9597	5.2078e-101	2.9621e-99	ZCCHC2	zinc finger CCHC-type containing 2
ENSG00000165782	1727.29	500.41	1.7891	5.895e-101	3.348e-99	PIP4P1	phosphatidylinositol-4,5-bisphosphate 4-phosphatase 1
ENSG00000140943	1591.66	4291.6	-1.4318	6.901e-101	3.9136e-99	MBTPS1	membrane bound transcription factor peptidase, site 1
ENSG00000138821	441.05	1473.14	-1.7392	7.4947e-101	4.2441e-99	SLC39A8	solute carrier family 39 member 8
ENSG00000138316	180.44	998.23	-2.4737	9.4873e-101	5.3645e-99	ADAMTS14	ADAM metallopeptidase with thrombospondin type 1 motif 14
ENSG00000050405	2204.46	6015.41	-1.4475	1.1307e-100	6.3839e-99	LIMA1	LIM domain and actin binding 1
ENSG00000170581	2318.17	5478.83	-1.2412	1.2347e-100	6.9609e-99	STAT2	signal transducer and activator of transcription 2
ENSG00000108671	3016.81	1200.17	1.3301	1.4282e-100	8.04e-99	PSMD11	proteasome 26S subunit, non-ATPase 11
ENSG00000180667	1319.97	245.85	2.4285	1.5909e-100	8.943e-99	YOD1	YOD1 deubiquitinase
ENSG00000164715	1494.24	411.68	1.8588	1.912e-100	1.0733e-98	LMTK2	lemur tyrosine kinase 2
ENSG00000006282	557.37	2117.72	-1.9281	2.2406e-100	1.2558e-98	SPATA20	spermatogenesis associated 20
ENSG00000213144	1005.64	6.99	7.1497	2.5368e-100	1.4198e-98	AC084880.1	PDGFA associated protein 1 (PDAP1) pseudogene
ENSG00000107937	2339.11	818.85	1.5137	2.8699e-100	1.6039e-98	GTPBP4	GTP binding protein 4
ENSG00000111262	505.11	33.17	3.9398	3.2235e-100	1.7989e-98	KCNA1	potassium voltage-gated channel subfamily A member 1
ENSG00000109519	1414.7	402.17	1.8171	6.5211e-100	3.6339e-98	GRPEL1	GrpE like 1, mitochondrial
ENSG00000244509	541.46	1714.65	-1.6613	9.2129e-100	5.1264e-98	APOBEC3C	apolipoprotein B mRNA editing enzyme catalytic subunit 3C
ENSG00000240184	759.01	2287.91	-1.5925	1.3343e-99	7.4141e-98	PCDHGC3	protocadherin gamma subfamily C, 3
ENSG00000197780	2851.42	832.45	1.7775	1.8115e-99	1.0051e-97	TAF13	TATA-box binding protein associated factor 13
ENSG00000177363	555.73	2512.75	-2.1796	2.188e-99	1.2122e-97	LRRN4CL	LRRN4 C-terminal like
ENSG00000170100	907.71	199.55	2.1825	2.1915e-99	1.2124e-97	ZNF778	zinc finger protein 778
ENSG00000121274	1741.44	445.35	1.9676	2.72e-99	1.5027e-97	TENT4B	terminal nucleotidyltransferase 4B
ENSG00000182179	355.22	1406.52	-1.9857	3.1869e-99	1.7581e-97	UBA7	ubiquitin like modifier activating enzyme 7
ENSG00000122966	215.49	1063.36	-2.3089	3.2886e-99	1.8115e-97	CIT	citron rho-interacting serine/threonine kinase
ENSG00000143067	1101.72	257.47	2.0982	5.5505e-99	3.0532e-97	ZNF697	zinc finger protein 697
ENSG00000138688	993.14	2584.06	-1.3796	5.7435e-99	3.1548e-97	KIAA1109	KIAA1109
ENSG00000101938	99.32	668.68	-2.7465	7.8918e-99	4.3287e-97	CHRDL1	chordin like 1
ENSG00000166848	2656.1	981.34	1.436	1.0729e-98	5.8766e-97	TERF2IP	TERF2 interacting protein
ENSG00000089685	110.13	683.43	-2.6323	1.5026e-98	8.2186e-97	BIRC5	baculoviral IAP repeat containing 5
ENSG00000124882	793.05	80.29	3.3035	2.1765e-98	1.1887e-96	EREG	epiregulin
ENSG00000166851	43.64	526.38	-3.5945	2.8887e-98	1.5755e-96	PLK1	polo like kinase 1
ENSG00000132205	869.75	2303.07	-1.4047	2.9141e-98	1.5871e-96	EMILIN2	elastin microfibril interfacer 2
ENSG00000198814	757.13	138.53	2.4511	4.7284e-98	2.5715e-96	GK	glycerol kinase
ENSG00000130707	577.52	1843.04	-1.6735	4.8492e-98	2.6335e-96	ASS1	argininosuccinate synthase 1
ENSG00000172201	625.42	85.07	2.875	6.9648e-98	3.7771e-96	ID4	inhibitor of DNA binding 4, HLH protein
ENSG00000101361	2682.29	981.1	1.4515	7.9155e-98	4.2866e-96	NOP56	NOP56 ribonucleoprotein
ENSG00000152291	2731.12	6108.98	-1.1617	1.5473e-97	8.3676e-96	TGOLN2	trans-golgi network protein 2
ENSG00000127920	2036.24	566.52	1.8462	1.92e-97	1.0368e-95	GNG11	G protein subunit gamma 11
ENSG00000180730	529.63	12.93	5.3606	2.2065e-97	1.1899e-95	SHISA2	shisa family member 2
ENSG00000124789	2820.39	990.39	1.5108	2.2887e-97	1.2325e-95	NUP153	nucleoporin 153
ENSG00000182253	1252.26	287.45	2.1199	2.9136e-97	1.5668e-95	SYNM	synemin
ENSG00000163840	685.25	1959.15	-1.5157	2.9254e-97	1.571e-95	DTX3L	deltex E3 ubiquitin ligase 3L
ENSG00000110721	709.41	120.09	2.5594	3.1048e-97	1.665e-95	CHKA	choline kinase alpha
ENSG00000113328	1269.28	3532.78	-1.4755	3.4341e-97	1.839e-95	CCNG1	cyclin G1
ENSG00000071967	6319.2	15392.71	-1.2841	4.7395e-97	2.5345e-95	CYBRD1	cytochrome b reductase 1
ENSG00000100764	2438.73	849.76	1.522	5.3831e-97	2.8747e-95	PSMC1	proteasome 26S subunit, ATPase 1
ENSG00000150457	2810.23	1084.29	1.3741	8.1615e-97	4.3524e-95	LATS2	large tumor suppressor kinase 2
ENSG00000203446	732.67	8.23	6.5062	9.2141e-97	4.907e-95	AC004988.1	novel transcript
ENSG00000172667	1156.35	3316.03	-1.5182	1.7965e-96	9.5539e-95	ZMAT3	zinc finger matrin-type 3
ENSG00000034152	5361.76	1742.96	1.6207	1.8272e-96	9.7036e-95	MAP2K3	mitogen-activated protein kinase kinase 3
ENSG00000163399	16008.56	7285.91	1.1355	2.1053e-96	1.1165e-94	ATP1A1	ATPase Na+/K+ transporting subunit alpha 1
ENSG00000123384	28065.97	83901.66	-1.5799	2.2935e-96	1.2146e-94	LRP1	LDL receptor related protein 1
ENSG00000094916	1164.43	2922.5	-1.3266	2.4074e-96	1.2732e-94	CBX5	chromobox 5
ENSG00000099341	3471.01	1409.25	1.301	2.8692e-96	1.5154e-94	PSMD8	proteasome 26S subunit, non-ATPase 8
ENSG00000185650	10774.45	4617.64	1.2227	4.4337e-96	2.3385e-94	ZFP36L1	ZFP36 ring finger protein like 1
ENSG00000100519	2706.03	972.73	1.4775	4.7673e-96	2.511e-94	PSMC6	proteasome 26S subunit, ATPase 6
ENSG00000109861	535.96	1696.37	-1.6612	6.6313e-96	3.488e-94	CTSC	cathepsin C
ENSG00000196975	643.93	1909.45	-1.5668	1.1003e-95	5.7796e-94	ANXA4	annexin A4
ENSG00000140320	1933.8	467.55	2.0458	1.1572e-95	6.07e-94	BAHD1	bromo adjacent homology domain containing 1
ENSG00000204569	3351.4	1157.76	1.5327	1.3287e-95	6.9601e-94	PPP1R10	protein phosphatase 1 regulatory subunit 10
ENSG00000134250	17508.3	8276.16	1.0809	1.3961e-95	7.3035e-94	NOTCH2	notch 2
ENSG00000095787	5247.71	2015.81	1.3808	1.9796e-95	1.0342e-93	WAC	WW domain containing adaptor with coiled-coil
ENSG00000183696	890.15	123.95	2.841	2.2998e-95	1.1998e-93	UPP1	uridine phosphorylase 1
ENSG00000112200	2607.91	851.21	1.6161	2.3364e-95	1.2173e-93	ZNF451	zinc finger protein 451
ENSG00000177150	1043.77	253.66	2.0415	2.4263e-95	1.2624e-93	FAM210A	family with sequence similarity 210 member A
ENSG00000157680	1023.73	243.32	2.0745	2.6758e-95	1.3903e-93	DGKI	diacylglycerol kinase iota
ENSG00000149639	4652.03	1841.35	1.3364	2.9921e-95	1.5526e-93	SOGA1	suppressor of glucose, autophagy associated 1
ENSG00000142798	8912.23	27530.75	-1.6274	3.0202e-95	1.5651e-93	HSPG2	heparan sulfate proteoglycan 2
ENSG00000124875	103.17	696.16	-2.748	3.0893e-95	1.5987e-93	CXCL6	C-X-C motif chemokine ligand 6
ENSG00000132530	56.37	547.88	-3.2821	3.1967e-95	1.652e-93	XAF1	XIAP associated factor 1
ENSG00000185728	5575.88	1861.01	1.5835	6.6557e-95	3.435e-93	YTHDF3	YTH N6-methyladenosine RNA binding protein 3
ENSG00000166548	345.56	1198.41	-1.7949	9.8973e-95	5.1012e-93	TK2	thymidine kinase 2, mitochondrial
ENSG00000131981	2064.47	4620.4	-1.162	1.0823e-94	5.571e-93	LGALS3	galectin 3
ENSG00000174099	696.38	1974.81	-1.5031	1.3395e-94	6.8855e-93	MSRB3	methionine sulfoxide reductase B3
ENSG00000127527	1823.5	592.11	1.6215	1.3928e-94	7.1499e-93	EPS15L1	epidermal growth factor receptor pathway substrate 15 like 1
ENSG00000111669	16231.13	6185.17	1.3918	1.4874e-94	7.6255e-93	TPI1	triosephosphate isomerase 1
ENSG00000008405	1269.65	347.68	1.8702	1.4925e-94	7.6416e-93	CRY1	cryptochrome circadian regulator 1
ENSG00000185627	3013.61	1112.48	1.4369	1.7885e-94	9.1447e-93	PSMD13	proteasome 26S subunit, non-ATPase 13
ENSG00000092607	2080.76	768.33	1.4379	2.6754e-94	1.3661e-92	TBX15	T-box 15
ENSG00000106853	1894.68	663.69	1.5145	4.8182e-94	2.457e-92	PTGR1	prostaglandin reductase 1
ENSG00000167106	3130.94	823.54	1.9259	5.0415e-94	2.5675e-92	FAM102A	family with sequence similarity 102 member A
ENSG00000112763	2044.44	685.41	1.5771	5.8062e-94	2.953e-92	BTN2A1	butyrophilin subfamily 2 member A1
ENSG00000179364	415.89	1415.51	-1.769	8.9165e-94	4.5289e-92	PACS2	phosphofurin acidic cluster sorting protein 2
ENSG00000166446	935.18	227.21	2.042	9.6974e-94	4.9191e-92	CDYL2	chromodomain Y like 2
ENSG00000197461	674.53	82.9	3.0152	1.1314e-93	5.7316e-92	PDGFA	platelet derived growth factor subunit A
ENSG00000161057	3266.07	1364.03	1.2601	1.3541e-93	6.8505e-92	PSMC2	proteasome 26S subunit, ATPase 2
ENSG00000121898	545.38	1696.47	-1.6388	1.7707e-93	8.9463e-92	CPXM2	carboxypeptidase X, M14 family member 2
ENSG00000129103	1129.16	3057.43	-1.4387	2.8458e-93	1.436e-91	SUMF2	sulfatase modifying factor 2
ENSG00000065526	2894.67	1077.07	1.4256	3.6544e-93	1.8416e-91	SPEN	spen family transcriptional repressor
ENSG00000198804	14332.85	170883.98	-3.5756	4.7172e-93	2.3741e-91	MT-CO1	mitochondrially encoded cytochrome c oxidase I
ENSG00000187479	674.8	15.5	5.4452	5.2824e-93	2.655e-91	C11orf96	chromosome 11 open reading frame 96
ENSG00000140948	3957.43	1608.04	1.2992	9.9881e-93	5.0136e-91	ZCCHC14	zinc finger CCHC-type containing 14
ENSG00000103479	466.91	1596.8	-1.7718	1.3655e-92	6.8451e-91	RBL2	RB transcriptional corepressor like 2
ENSG00000114779	180.66	853.54	-2.2416	1.6925e-92	8.4735e-91	ABHD14B	abhydrolase domain containing 14B
ENSG00000084774	436.87	1552.56	-1.8305	1.8678e-92	9.3392e-91	CAD	carbamoyl-phosphate synthetase 2, aspartate transcarbamylase, and dihydroorotase
ENSG00000065308	3699.84	7790.17	-1.0744	2.5218e-92	1.2593e-90	TRAM2	translocation associated membrane protein 2
ENSG00000035403	2989.76	6607.04	-1.1438	2.6098e-92	1.3015e-90	VCL	vinculin
ENSG00000138160	112.41	670.26	-2.5739	2.7281e-92	1.3588e-90	KIF11	kinesin family member 11
ENSG00000240065	98.52	647.06	-2.7209	3.7779e-92	1.8792e-90	PSMB9	proteasome subunit beta 9
ENSG00000160932	1544.89	6144.19	-1.9931	3.9653e-92	1.9699e-90	LY6E	lymphocyte antigen 6 family member E
ENSG00000132670	537.31	1684.11	-1.6497	4.0713e-92	2.0199e-90	PTPRA	protein tyrosine phosphatase, receptor type A
ENSG00000049323	1620.09	3895.42	-1.2651	4.7671e-92	2.362e-90	LTBP1	latent transforming growth factor beta binding protein 1
ENSG00000128872	107.47	664.15	-2.6272	5.0083e-92	2.4784e-90	TMOD2	tropomodulin 2
ENSG00000155254	1086.46	3069.24	-1.4993	5.3005e-92	2.6196e-90	MARVELD1	MARVEL domain containing 1
ENSG00000184500	368.35	1394.41	-1.9172	6.1248e-92	3.0231e-90	PROS1	protein S
ENSG00000041353	66.92	599.57	-3.1519	6.2134e-92	3.0629e-90	RAB27B	RAB27B, member RAS oncogene family
ENSG00000145362	444.46	1548.47	-1.7986	6.3525e-92	3.1274e-90	ANK2	ankyrin 2
ENSG00000010818	3110.73	1140.64	1.4482	7.7711e-92	3.821e-90	HIVEP2	human immunodeficiency virus type I enhancer binding protein 2
ENSG00000042286	2139.12	708.15	1.5929	1.6909e-91	8.3034e-90	AIFM2	apoptosis inducing factor, mitochondria associated 2
ENSG00000137812	42.88	483.36	-3.4943	1.8495e-91	9.0708e-90	KNL1	kinetochore scaffold 1
ENSG00000120549	2375.32	921.52	1.3668	3.3919e-91	1.6614e-89	KIAA1217	KIAA1217
ENSG00000145386	64.94	550.74	-3.0823	3.574e-91	1.7483e-89	CCNA2	cyclin A2
ENSG00000158186	3155.75	1138.38	1.4696	5.2617e-91	2.5707e-89	MRAS	muscle RAS oncogene homolog
ENSG00000008441	4947.04	11482.75	-1.2152	6.7723e-91	3.3045e-89	NFIX	nuclear factor I X
ENSG00000215251	799.72	162.67	2.2953	8.8681e-91	4.3217e-89	FASTKD5	FAST kinase domains 5
ENSG00000153922	2473.19	655.05	1.9188	9.6568e-91	4.7e-89	CHD1	chromodomain helicase DNA binding protein 1
ENSG00000153487	1083.33	284.09	1.9337	1.5368e-90	7.4701e-89	ING1	inhibitor of growth family member 1
ENSG00000164099	125.54	691.34	-2.4646	1.789e-90	8.6852e-89	PRSS12	serine protease 12
ENSG00000137959	101.33	630.98	-2.6334	1.8245e-90	8.8463e-89	IFI44L	interferon induced protein 44 like
ENSG00000120686	4258.59	1540.15	1.4678	1.8919e-90	9.1617e-89	UFM1	ubiquitin fold modifier 1
ENSG00000079215	382.38	1359.71	-1.8276	3.5089e-90	1.6971e-88	SLC1A3	solute carrier family 1 member 3
ENSG00000168016	484.17	1499.92	-1.631	3.7433e-90	1.8081e-88	TRANK1	tetratricopeptide repeat and ankyrin repeat containing 1
ENSG00000131374	660.82	1964.47	-1.5698	5.7473e-90	2.7727e-88	TBC1D5	TBC1 domain family member 5
ENSG00000175556	568.55	8.59	6.0319	5.7926e-90	2.791e-88	LONRF3	LON peptidase N-terminal domain and ring finger 3
ENSG00000107796	349.58	1173.32	-1.7472	7.5674e-90	3.6416e-88	ACTA2	actin, alpha 2, smooth muscle, aorta
ENSG00000163629	590.6	1706.9	-1.53	1.1076e-89	5.3233e-88	PTPN13	protein tyrosine phosphatase, non-receptor type 13
ENSG00000173918	313.88	1341.45	-2.1003	1.1092e-89	5.3245e-88	C1QTNF1	C1q and TNF related 1
ENSG00000223547	1037.74	272.22	1.9329	1.1615e-89	5.5686e-88	ZNF844	zinc finger protein 844
ENSG00000186815	617.74	1928.91	-1.6443	1.2944e-89	6.1981e-88	TPCN1	two pore segment channel 1
ENSG00000167548	4253.59	1525.04	1.4791	2.3513e-89	1.1245e-87	KMT2D	lysine methyltransferase 2D
ENSG00000138085	369.82	1241.77	-1.7485	2.4335e-89	1.1623e-87	ATRAID	all-trans retinoic acid induced differentiation factor
ENSG00000176407	2433.87	938.83	1.3753	3.0919e-89	1.475e-87	KCMF1	potassium channel modulatory factor 1
ENSG00000162493	1109.23	2802.76	-1.3386	3.3794e-89	1.6101e-87	PDPN	podoplanin
ENSG00000143799	504.89	1555.31	-1.6237	3.4515e-89	1.6425e-87	PARP1	poly(ADP-ribose) polymerase 1
ENSG00000141034	1777.57	586.69	1.6009	4.355e-89	2.0698e-87	GID4	GID complex subunit 4 homolog
ENSG00000131558	690.08	1991.44	-1.5297	6.0073e-89	2.8516e-87	EXOC4	exocyst complex component 4
ENSG00000016864	492.15	1550.05	-1.6544	6.2671e-89	2.9713e-87	GLT8D1	glycosyltransferase 8 domain containing 1
ENSG00000165219	2871.36	1088.73	1.3999	7.0592e-89	3.3427e-87	GAPVD1	GTPase activating protein and VPS9 domains 1
ENSG00000156304	1713.33	623.38	1.458	7.3321e-89	3.4676e-87	SCAF4	SR-related CTD associated factor 4
ENSG00000124225	690.36	117.15	2.5617	9.8993e-89	4.676e-87	PMEPA1	prostate transmembrane protein, androgen induced 1
ENSG00000095209	1350.65	321.02	2.0759	1.1841e-88	5.5862e-87	TMEM38B	transmembrane protein 38B
ENSG00000153246	216.56	924.29	-2.0903	1.4458e-88	6.8125e-87	PLA2R1	phospholipase A2 receptor 1
ENSG00000139722	1579.21	417.86	1.9171	1.5807e-88	7.439e-87	VPS37B	VPS37B, ESCRT-I subunit
ENSG00000128965	1162.26	237.93	2.2893	2.1631e-88	1.0168e-86	CHAC1	ChaC glutathione specific gamma-glutamylcyclotransferase 1
ENSG00000205189	1182.86	296.16	2.0009	2.2884e-88	1.0743e-86	ZBTB10	zinc finger and BTB domain containing 10
ENSG00000089127	100.09	696.64	-2.8096	2.6559e-88	1.2453e-86	OAS1	2'-5'-oligoadenylate synthetase 1
ENSG00000104047	434.14	1387.49	-1.6757	4.1676e-88	1.9518e-86	DTWD1	DTW domain containing 1
ENSG00000139354	1440.48	408.78	1.8187	4.7597e-88	2.2264e-86	GAS2L3	growth arrest specific 2 like 3
ENSG00000165280	16427.58	6671.36	1.2999	4.9903e-88	2.3314e-86	VCP	valosin containing protein
ENSG00000085721	1822.54	656.16	1.4751	7.5068e-88	3.5029e-86	RRN3	RRN3 homolog, RNA polymerase I transcription factor
ENSG00000106333	2034.21	6419.93	-1.6592	9.4256e-88	4.3929e-86	PCOLCE	procollagen C-endopeptidase enhancer
ENSG00000129467	120.59	672.13	-2.4813	1.0222e-87	4.7585e-86	ADCY4	adenylate cyclase 4
ENSG00000112183	606.49	86.43	2.8162	1.3339e-87	6.202e-86	RBM24	RNA binding motif protein 24
ENSG00000163468	6303.22	2755.35	1.1937	1.4935e-87	6.9353e-86	CCT3	chaperonin containing TCP1 subunit 3
ENSG00000180357	2443.28	948.18	1.3647	4.0056e-87	1.8578e-85	ZNF609	zinc finger protein 609
ENSG00000149311	597.94	1842.42	-1.6213	4.5911e-87	2.1269e-85	ATM	ATM serine/threonine kinase
ENSG00000183087	1886.29	7721.85	-2.0344	4.9774e-87	2.303e-85	GAS6	growth arrest specific 6
ENSG00000173276	1411.26	400.59	1.8194	5.3019e-87	2.4502e-85	ZBTB21	zinc finger and BTB domain containing 21
ENSG00000114315	454.14	42.12	3.436	6.5255e-87	3.0121e-85	HES1	hes family bHLH transcription factor 1
ENSG00000005810	1185.52	2908.37	-1.2946	6.9719e-87	3.2142e-85	MYCBP2	MYC binding protein 2, E3 ubiquitin protein ligase
ENSG00000105835	4737.68	1887.85	1.3283	8.0592e-87	3.7111e-85	NAMPT	nicotinamide phosphoribosyltransferase
ENSG00000099942	3095.85	1342.71	1.2052	8.1046e-87	3.7276e-85	CRKL	CRK like proto-oncogene, adaptor protein
ENSG00000143416	210.04	910.19	-2.1198	8.4035e-87	3.8604e-85	SELENBP1	selenium binding protein 1
ENSG00000075415	3908.54	8057.64	-1.044	8.4597e-87	3.8816e-85	SLC25A3	solute carrier family 25 member 3
ENSG00000182831	3802	1554.99	1.2905	1.0626e-86	4.8696e-85	C16orf72	chromosome 16 open reading frame 72
ENSG00000240583	1421.15	3380.2	-1.2508	1.2884e-86	5.8975e-85	AQP1	aquaporin 1 (Colton blood group)
ENSG00000110076	913.92	173.05	2.401	1.2937e-86	5.9145e-85	NRXN2	neurexin 2
ENSG00000151893	2751.46	1014.69	1.4402	1.5671e-86	7.1562e-85	CACUL1	CDK2 associated cullin domain 1
ENSG00000137807	143.52	756.12	-2.3935	2.0464e-86	9.334e-85	KIF23	kinesin family member 23
ENSG00000137166	1338.54	338.8	1.9841	2.1079e-86	9.6027e-85	FOXP4	forkhead box P4
ENSG00000142583	432.67	1384.61	-1.6764	2.1727e-86	9.8864e-85	SLC2A5	solute carrier family 2 member 5
ENSG00000185070	8469.72	3256.72	1.3791	2.1785e-86	9.9012e-85	FLRT2	fibronectin leucine rich transmembrane protein 2
ENSG00000170962	54.75	495.31	-3.1785	2.4761e-86	1.1241e-84	PDGFD	platelet derived growth factor D
ENSG00000125812	1124.67	323.41	1.7998	2.4942e-86	1.1309e-84	GZF1	GDNF inducible zinc finger protein 1
ENSG00000139291	118.2	700.34	-2.56	3.0869e-86	1.398e-84	TMEM19	transmembrane protein 19
ENSG00000147324	2063.45	713.65	1.5331	3.1896e-86	1.4428e-84	MFHAS1	malignant fibrous histiocytoma amplified sequence 1
ENSG00000106462	937.2	249.38	1.9086	3.8512e-86	1.7401e-84	EZH2	enhancer of zeste 2 polycomb repressive complex 2 subunit
ENSG00000133639	2701.11	982.36	1.4603	4.4362e-86	2.002e-84	BTG1	BTG anti-proliferation factor 1
ENSG00000101493	2405.81	875.55	1.4578	8.173e-86	3.6841e-84	ZNF516	zinc finger protein 516
ENSG00000010292	576.79	1787.42	-1.6342	8.3481e-86	3.7586e-84	NCAPD2	non-SMC condensin I complex subunit D2
ENSG00000073008	1837.45	616.39	1.5748	8.931e-86	4.0163e-84	PVR	poliovirus receptor
ENSG00000135111	1255.17	388.71	1.69	1.2283e-85	5.5173e-84	TBX3	T-box 3
ENSG00000046604	256	1046.54	-2.0268	1.4768e-85	6.6259e-84	DSG2	desmoglein 2
ENSG00000169105	173.82	774.91	-2.1572	1.8388e-85	8.2402e-84	CHST14	carbohydrate sulfotransferase 14
ENSG00000167553	5758.16	2746.49	1.0683	1.92e-85	8.5943e-84	TUBA1C	tubulin alpha 1c
ENSG00000105974	7930.8	17814.26	-1.1672	2.0734e-85	9.27e-84	CAV1	caveolin 1
ENSG00000198938	2399.01	30051.57	-3.6466	2.2547e-85	1.0069e-83	MT-CO3	mitochondrially encoded cytochrome c oxidase III
ENSG00000102554	797.45	141.6	2.4927	2.5225e-85	1.1252e-83	KLF5	Kruppel like factor 5
ENSG00000127955	2227.8	813.14	1.455	3.2566e-85	1.451e-83	GNAI1	G protein subunit alpha i1
ENSG00000160712	863.44	212.91	2.0203	3.6991e-85	1.6462e-83	IL6R	interleukin 6 receptor
ENSG00000143398	3068.84	1279.24	1.2615	3.707e-85	1.6478e-83	PIP5K1A	phosphatidylinositol-4-phosphate 5-kinase type 1 alpha
ENSG00000204386	2446.74	759.13	1.6877	3.9098e-85	1.7359e-83	NEU1	neuraminidase 1
ENSG00000173120	6121.47	2793.71	1.1311	4.4244e-85	1.9622e-83	KDM2A	lysine demethylase 2A
ENSG00000090621	2878.91	6105.62	-1.0851	5.1233e-85	2.2695e-83	PABPC4	poly(A) binding protein cytoplasmic 4
ENSG00000184408	51.98	480.64	-3.2088	5.4141e-85	2.3955e-83	KCND2	potassium voltage-gated channel subfamily D member 2
ENSG00000163820	552.14	1623.78	-1.5569	8.8832e-85	3.926e-83	FYCO1	FYVE and coiled-coil domain containing 1
ENSG00000138180	67.76	529.79	-2.9667	9.8936e-85	4.3675e-83	CEP55	centrosomal protein 55
ENSG00000109686	2615.55	5726.3	-1.1302	1.2414e-84	5.4676e-83	SH3D19	SH3 domain containing 19
ENSG00000164307	429.89	1409.18	-1.7103	1.5043e-84	6.6178e-83	ERAP1	endoplasmic reticulum aminopeptidase 1
ENSG00000054356	557.82	57.55	3.2646	1.7071e-84	7.5015e-83	PTPRN	protein tyrosine phosphatase, receptor type N
ENSG00000110958	7097.28	3193.58	1.1521	2.0823e-84	9.1399e-83	PTGES3	prostaglandin E synthase 3
ENSG00000172500	255.05	968.47	-1.9268	3.5609e-84	1.5612e-82	FIBP	FGF1 intracellular binding protein
ENSG00000204262	3842.19	9293.44	-1.2749	4.3514e-84	1.9056e-82	COL5A2	collagen type V alpha 2 chain
ENSG00000163938	2601.98	1028.67	1.3389	7.4286e-84	3.2495e-82	GNL3	G protein nucleolar 3
ENSG00000146278	3829.79	1438.81	1.4123	1.022e-83	4.4656e-82	PNRC1	proline rich nuclear receptor coactivator 1
ENSG00000071242	1760.97	4545.13	-1.3687	1.0987e-83	4.7952e-82	RPS6KA2	ribosomal protein S6 kinase A2
ENSG00000178996	1353.75	3381.11	-1.3196	1.186e-83	5.1705e-82	SNX18	sorting nexin 18
ENSG00000007047	2575.64	864.52	1.5749	1.2746e-83	5.5501e-82	MARK4	microtubule affinity regulating kinase 4
ENSG00000106624	5214.34	14130.24	-1.4386	1.3155e-83	5.7219e-82	AEBP1	AE binding protein 1
ENSG00000116005	1809.84	4684.65	-1.3712	1.3524e-83	5.8756e-82	PCYOX1	prenylcysteine oxidase 1
ENSG00000135018	6502.11	2658.85	1.2907	1.4159e-83	6.1448e-82	UBQLN1	ubiquilin 1
ENSG00000162923	8015.14	3473.15	1.2069	1.7065e-83	7.3976e-82	WDR26	WD repeat domain 26
ENSG00000089737	7473.58	3282.6	1.1869	1.7764e-83	7.6915e-82	DDX24	DEAD-box helicase 24
ENSG00000100867	1641.96	3.04	8.9951	1.8059e-83	7.8106e-82	DHRS2	dehydrogenase/reductase 2
ENSG00000188486	2838.68	625.39	2.1818	1.875e-83	8.1006e-82	H2AFX	H2A histone family member X
ENSG00000228253	49.38	563.61	-3.5021	1.9372e-83	8.3596e-82	MT-ATP8	mitochondrially encoded ATP synthase membrane subunit 8
ENSG00000129219	146.25	728.48	-2.3223	2.0664e-83	8.9075e-82	PLD2	phospholipase D2
ENSG00000157240	1778.81	4406.26	-1.3094	2.1079e-83	9.0761e-82	FZD1	frizzled class receptor 1
ENSG00000163132	1271.32	237.46	2.4191	2.2637e-83	9.736e-82	MSX1	msh homeobox 1
ENSG00000167491	4199.69	1593.64	1.3974	4.0589e-83	1.7437e-81	GATAD2A	GATA zinc finger domain containing 2A
ENSG00000234127	2229.26	908.59	1.2948	4.1194e-83	1.7677e-81	TRIM26	tripartite motif containing 26
ENSG00000136048	1058.98	2529.25	-1.2552	4.2905e-83	1.8391e-81	DRAM1	DNA damage regulated autophagy modulator 1
ENSG00000161813	3329.03	869.55	1.938	4.7285e-83	2.0246e-81	LARP4	La ribonucleoprotein domain family member 4
ENSG00000130635	11203.32	32259.08	-1.526	4.7889e-83	2.0482e-81	COL5A1	collagen type V alpha 1 chain
ENSG00000134574	180.62	803.17	-2.1537	4.9257e-83	2.1044e-81	DDB2	damage specific DNA binding protein 2
ENSG00000181274	570.02	69.93	3.0297	7.289e-83	3.1106e-81	FRAT2	FRAT2, WNT signaling pathway regulator
ENSG00000103319	349.89	1213.5	-1.7967	7.87e-83	3.3548e-81	EEF2K	eukaryotic elongation factor 2 kinase
ENSG00000125534	380.15	1225.58	-1.6908	8.1082e-83	3.4525e-81	PPDPF	pancreatic progenitor cell differentiation and proliferation factor
ENSG00000058866	403.64	20.56	4.2918	8.272e-83	3.5184e-81	DGKG	diacylglycerol kinase gamma
ENSG00000091879	442.92	17	4.7225	1.3592e-82	5.7745e-81	ANGPT2	angiopoietin 2
ENSG00000168938	226.8	894.01	-1.9804	1.6071e-82	6.8206e-81	PPIC	peptidylprolyl isomerase C
ENSG00000185947	769.96	143.38	2.4309	1.7341e-82	7.3514e-81	ZNF267	zinc finger protein 267
ENSG00000150459	3463.63	1391.49	1.3167	1.8291e-82	7.7453e-81	SAP18	Sin3A associated protein 18
ENSG00000117399	103.58	707.83	-2.769	2.0223e-82	8.554e-81	CDC20	cell division cycle 20
ENSG00000126709	910.24	2833.35	-1.6394	2.0714e-82	8.7523e-81	IFI6	interferon alpha inducible protein 6
ENSG00000117479	700.14	127.69	2.4587	2.3024e-82	9.7176e-81	SLC19A2	solute carrier family 19 member 2
ENSG00000059588	111.86	618.78	-2.4663	2.9528e-82	1.2435e-80	TARBP1	TAR (HIV-1) RNA binding protein 1
ENSG00000124098	501.24	1551.12	-1.627	7.0076e-82	2.9479e-80	FAM210B	family with sequence similarity 210 member B
ENSG00000137965	1487.45	527.86	1.4952	8.7335e-82	3.67e-80	IFI44	interferon induced protein 44
ENSG00000131871	2083.52	667.93	1.6411	9.1382e-82	3.8358e-80	SELENOS	selenoprotein S
ENSG00000176623	334.45	1125.26	-1.75	1.2674e-81	5.3144e-80	RMDN1	regulator of microtubule dynamics 1
ENSG00000140830	737.17	147.01	2.3312	1.2887e-81	5.3976e-80	TXNL4B	thioredoxin like 4B
ENSG00000118762	1257.79	3110.82	-1.3051	1.358e-81	5.6818e-80	PKD2	polycystin 2, transient receptor potential cation channel
ENSG00000146112	5960.35	2494.84	1.256	1.5392e-81	6.4327e-80	PPP1R18	protein phosphatase 1 regulatory subunit 18
ENSG00000111913	92.34	570.07	-2.6255	1.5543e-81	6.4888e-80	RIPOR2	RHO family interacting cell polarization regulator 2
ENSG00000104131	2031.15	692.6	1.5535	1.5636e-81	6.5205e-80	EIF3J	eukaryotic translation initiation factor 3 subunit J
ENSG00000254087	581.67	84.84	2.7856	1.7155e-81	7.1386e-80	LYN	LYN proto-oncogene, Src family tyrosine kinase
ENSG00000111674	1881.61	642.76	1.5483	1.751e-81	7.2783e-80	ENO2	enolase 2
ENSG00000181222	2514.76	5435.97	-1.1121	2.0013e-81	8.3098e-80	POLR2A	RNA polymerase II subunit A
ENSG00000013293	38.45	432.7	-3.4904	2.2922e-81	9.5074e-80	SLC7A14	solute carrier family 7 member 14
ENSG00000106392	1079.05	3017.49	-1.4818	2.8794e-81	1.193e-79	C1GALT1	core 1 synthase, glycoprotein-N-acetylgalactosamine 3-beta-galactosyltransferase 1
ENSG00000023330	1871.88	720.13	1.3787	2.9122e-81	1.2053e-79	ALAS1	5'-aminolevulinate synthase 1
ENSG00000153317	4357.03	1603.97	1.4422	2.9703e-81	1.2281e-79	ASAP1	ArfGAP with SH3 domain, ankyrin repeat and PH domain 1
ENSG00000135454	452.3	11.57	5.2849	4.0937e-81	1.6907e-79	B4GALNT1	beta-1,4-N-acetyl-galactosaminyltransferase 1
ENSG00000100804	3593.81	1401.97	1.3582	4.5108e-81	1.861e-79	PSMB5	proteasome subunit beta 5
ENSG00000166710	16374.36	34450.58	-1.073	4.9808e-81	2.0527e-79	B2M	beta-2-microglobulin
ENSG00000144233	1674.77	600.34	1.4811	5.1544e-81	2.1219e-79	AMMECR1L	AMMECR1 like
ENSG00000231721	710.23	147.09	2.2686	7.973e-81	3.2787e-79	LINC-PINT	long intergenic non-protein coding RNA, p53 induced transcript
ENSG00000162144	448.8	1308.37	-1.5432	8.1071e-81	3.3303e-79	CYB561A3	cytochrome b561 family member A3
ENSG00000138080	1500.85	4946.64	-1.722	8.5347e-81	3.5022e-79	EMILIN1	elastin microfibril interfacer 1
ENSG00000162384	153.59	751.63	-2.2905	9.6482e-81	3.9549e-79	C1orf123	chromosome 1 open reading frame 123
ENSG00000198176	902.97	2226.04	-1.3022	1.1577e-80	4.7406e-79	TFDP1	transcription factor Dp-1
ENSG00000041802	1721.24	634.85	1.4386	1.2439e-80	5.088e-79	LSG1	large 60S subunit nuclear export GTPase 1
ENSG00000163811	2203.16	624.98	1.8178	1.2998e-80	5.3111e-79	WDR43	WD repeat domain 43
ENSG00000096696	3380.15	7298.07	-1.11	1.4907e-80	6.0848e-79	DSP	desmoplakin
ENSG00000142227	836.41	2355.04	-1.4942	2.7848e-80	1.1355e-78	EMP3	epithelial membrane protein 3
ENSG00000167378	1829.42	661.09	1.4687	2.8612e-80	1.1654e-78	IRGQ	immunity related GTPase Q
ENSG00000175606	1332.68	313.67	2.0905	3.3764e-80	1.3738e-78	TMEM70	transmembrane protein 70
ENSG00000072210	429.2	1328.86	-1.628	3.8926e-80	1.5821e-78	ALDH3A2	aldehyde dehydrogenase 3 family member A2
ENSG00000159212	589.89	87.08	2.7661	4.766e-80	1.9351e-78	CLIC6	chloride intracellular channel 6
ENSG00000198142	1036.73	301.79	1.7821	4.7824e-80	1.9397e-78	SOWAHC	sosondowah ankyrin repeat domain family member C
ENSG00000122176	1290.25	2880.59	-1.1589	4.7925e-80	1.9417e-78	FMOD	fibromodulin
ENSG00000154319	606.81	110.49	2.4554	5.3486e-80	2.1648e-78	FAM167A	family with sequence similarity 167 member A
ENSG00000142156	35544.62	104589.34	-1.5571	8.225e-80	3.3255e-78	COL6A1	collagen type VI alpha 1 chain
ENSG00000127870	2761.02	901	1.6158	1.2042e-79	4.8638e-78	RNF6	ring finger protein 6
ENSG00000152242	1201.94	382.76	1.6517	1.3639e-79	5.503e-78	C18orf25	chromosome 18 open reading frame 25
ENSG00000164402	338.96	1218.56	-1.8475	1.8139e-79	7.3109e-78	SEPT8	septin 8
ENSG00000162775	732.66	146.46	2.3282	2.0717e-79	8.3412e-78	RBM15	RNA binding motif protein 15
ENSG00000167992	79.11	512.49	-2.6994	2.0873e-79	8.3951e-78	VWCE	von Willebrand factor C and EGF domains
ENSG00000107929	3056.48	1328.48	1.2018	2.0985e-79	8.4313e-78	LARP4B	La ribonucleoprotein domain family member 4B
ENSG00000154059	254.3	927.61	-1.8658	2.1865e-79	8.7758e-78	IMPACT	impact RWD domain protein
ENSG00000109171	3058.87	1144.88	1.4179	2.2076e-79	8.8512e-78	SLAIN2	SLAIN motif family member 2
ENSG00000144824	527	1550.64	-1.5557	2.4226e-79	9.7032e-78	PHLDB2	pleckstrin homology like domain family B member 2
ENSG00000112406	2543.48	1050.11	1.2763	2.5077e-79	1.0033e-77	HECA	hdc homolog, cell cycle regulator
ENSG00000014914	184.32	781.21	-2.0828	2.6767e-79	1.0699e-77	MTMR11	myotubularin related protein 11
ENSG00000115884	570.71	1732.75	-1.6049	2.7262e-79	1.0885e-77	SDC1	syndecan 1
ENSG00000122121	80.13	517.06	-2.6941	2.8166e-79	1.1234e-77	XPNPEP2	X-prolyl aminopeptidase 2
ENSG00000116273	1729	628.01	1.4609	2.8974e-79	1.1545e-77	PHF13	PHD finger protein 13
ENSG00000255112	1907.02	712.49	1.422	3.2723e-79	1.3025e-77	CHMP1B	charged multivesicular body protein 1B
ENSG00000132963	2629.19	962.25	1.4509	3.4209e-79	1.3602e-77	POMP	proteasome maturation protein
ENSG00000178234	328.42	1088.44	-1.73	3.6678e-79	1.4569e-77	GALNT11	polypeptide N-acetylgalactosaminyltransferase 11
ENSG00000168564	1008.25	289.28	1.8035	5.4095e-79	2.1465e-77	CDKN2AIP	CDKN2A interacting protein
ENSG00000163814	1643.07	587.96	1.4809	6.1121e-79	2.4228e-77	CDCP1	CUB domain containing protein 1
ENSG00000128585	2894.49	1161.05	1.3182	6.3046e-79	2.4965e-77	MKLN1	muskelin 1
ENSG00000197170	3399.52	1259.59	1.4326	6.4012e-79	2.5322e-77	PSMD12	proteasome 26S subunit, non-ATPase 12
ENSG00000100097	5467.29	13989.94	-1.3559	6.6763e-79	2.6383e-77	LGALS1	galectin 1
ENSG00000136010	910.87	2420.16	-1.4087	7.3247e-79	2.8915e-77	ALDH1L2	aldehyde dehydrogenase 1 family member L2
ENSG00000069275	2439.62	5497.82	-1.1715	8.1659e-79	3.2203e-77	NUCKS1	nuclear casein kinase and cyclin dependent kinase substrate 1
ENSG00000167157	266.1	1000.71	-1.9113	8.2519e-79	3.2509e-77	PRRX2	paired related homeobox 2
ENSG00000131100	3215.2	1326.23	1.2778	8.2967e-79	3.2652e-77	ATP6V1E1	ATPase H+ transporting V1 subunit E1
ENSG00000181555	3464.64	1458.84	1.248	8.7407e-79	3.4364e-77	SETD2	SET domain containing 2
ENSG00000092820	3074.51	1189.44	1.3693	1.1272e-78	4.4269e-77	EZR	ezrin
ENSG00000019144	898.12	2857.95	-1.6722	1.5381e-78	6.0347e-77	PHLDB1	pleckstrin homology like domain family B member 1
ENSG00000186480	7367.95	3595.55	1.0354	1.7326e-78	6.7908e-77	INSIG1	insulin induced gene 1
ENSG00000205542	9588.21	19960.81	-1.0577	1.8652e-78	7.303e-77	TMSB4X	thymosin beta 4 X-linked
ENSG00000106049	301.41	1001.79	-1.7339	2.0405e-78	7.9815e-77	HIBADH	3-hydroxyisobutyrate dehydrogenase
ENSG00000198517	2510.93	660.2	1.9275	2.2802e-78	8.91e-77	MAFK	MAF bZIP transcription factor K
ENSG00000153207	2685.23	960.16	1.4843	2.3826e-78	9.3007e-77	AHCTF1	AT-hook containing transcription factor 1
ENSG00000178209	12560.01	35036.31	-1.4802	2.7279e-78	1.0638e-76	PLEC	plectin
ENSG00000100504	386.01	1171.19	-1.6008	2.8341e-78	1.1041e-76	PYGL	glycogen phosphorylase L
ENSG00000072364	8545.55	3459.82	1.3046	3.9574e-78	1.5401e-76	AFF4	AF4/FMR2 family member 4
ENSG00000174306	769.07	1956.03	-1.3476	4.4985e-78	1.7489e-76	ZHX3	zinc fingers and homeoboxes 3
ENSG00000131724	982.73	2590.89	-1.3979	4.9432e-78	1.9198e-76	IL13RA1	interleukin 13 receptor subunit alpha 1
ENSG00000122254	527.92	7.39	6.154	5.5183e-78	2.141e-76	HS3ST2	heparan sulfate-glucosamine 3-sulfotransferase 2
ENSG00000167468	783.38	2455.94	-1.6505	5.7328e-78	2.222e-76	GPX4	glutathione peroxidase 4
ENSG00000106299	4510.59	1664.83	1.4386	6.4797e-78	2.509e-76	WASL	Wiskott-Aldrich syndrome like
ENSG00000106976	754.34	2168.35	-1.5253	7.7204e-78	2.9864e-76	DNM1	dynamin 1
ENSG00000165424	1381.52	3045.19	-1.1407	7.8143e-78	3.0197e-76	ZCCHC24	zinc finger CCHC-type containing 24
ENSG00000198959	997.59	2521.11	-1.3383	1.0549e-77	4.0725e-76	TGM2	transglutaminase 2
ENSG00000063587	1664.81	608.05	1.4535	1.1535e-77	4.4485e-76	ZNF275	zinc finger protein 275
ENSG00000110455	92.29	552.53	-2.587	1.325e-77	5.1048e-76	ACCS	1-aminocyclopropane-1-carboxylate synthase homolog (inactive)
ENSG00000198712	2135.42	26709.6	-3.6445	1.3481e-77	5.1887e-76	MT-CO2	mitochondrially encoded cytochrome c oxidase II
ENSG00000167703	69.54	513.57	-2.8831	1.3773e-77	5.2957e-76	SLC43A2	solute carrier family 43 member 2
ENSG00000123505	2337.22	941.34	1.3131	1.9012e-77	7.3029e-76	AMD1	adenosylmethionine decarboxylase 1
ENSG00000162383	41.08	430.08	-3.4013	2.1621e-77	8.2968e-76	SLC1A7	solute carrier family 1 member 7
ENSG00000105664	19381.76	60964.6	-1.6534	2.3957e-77	9.1841e-76	COMP	cartilage oligomeric matrix protein
ENSG00000117000	1597.03	493.69	1.6943	2.4105e-77	9.2316e-76	RLF	rearranged L-myc fusion
ENSG00000115504	1058.95	2549.8	-1.2667	2.5956e-77	9.9305e-76	EHBP1	EH domain binding protein 1
ENSG00000151892	1797.42	3861.76	-1.1038	2.7835e-77	1.0639e-75	GFRA1	GDNF family receptor alpha 1
ENSG00000204713	2710.82	1059.5	1.3554	2.8447e-77	1.0862e-75	TRIM27	tripartite motif containing 27
ENSG00000136044	1034.4	2550.65	-1.3013	3.0031e-77	1.1455e-75	APPL2	adaptor protein, phosphotyrosine interacting with PH domain and leucine zipper 2
ENSG00000198604	2105.16	792.44	1.4112	3.1381e-77	1.1958e-75	BAZ1A	bromodomain adjacent to zinc finger domain 1A
ENSG00000269378	488.7	1505.62	-1.6214	3.6284e-77	1.3813e-75	AC022149.1	integrin beta 1 pseudogene 1
ENSG00000253729	2900.01	6170.32	-1.0889	4.4652e-77	1.6982e-75	PRKDC	protein kinase, DNA-activated, catalytic subunit
ENSG00000170275	3552.06	7618.72	-1.1013	4.6953e-77	1.7839e-75	CRTAP	cartilage associated protein
ENSG00000114450	870.79	2146.42	-1.3008	5.0442e-77	1.9146e-75	GNB4	G protein subunit beta 4
ENSG00000147955	523.25	1472.42	-1.493	5.9105e-77	2.2412e-75	SIGMAR1	sigma non-opioid intracellular receptor 1
ENSG00000166963	17244.61	8204.78	1.0716	6.1035e-77	2.3121e-75	MAP1A	microtubule associated protein 1A
ENSG00000238042	656.66	5.38	6.9915	7.3279e-77	2.7732e-75	LINC02257	long intergenic non-protein coding RNA 2257
ENSG00000174738	2835.53	1098.7	1.3685	7.4664e-77	2.8228e-75	NR1D2	nuclear receptor subfamily 1 group D member 2
ENSG00000143494	434.99	46.57	3.2151	8.1811e-77	3.09e-75	VASH2	vasohibin 2
ENSG00000115107	1496.69	4060.08	-1.4409	9.2389e-77	3.4861e-75	STEAP3	STEAP3 metalloreductase
ENSG00000163029	235.49	913.6	-1.9526	1.1705e-76	4.4122e-75	SMC6	structural maintenance of chromosomes 6
ENSG00000168874	234.49	982.35	-2.0718	1.2655e-76	4.7656e-75	ATOH8	atonal bHLH transcription factor 8
ENSG00000144455	426.17	1473.27	-1.7916	2.613e-76	9.8306e-75	SUMF1	sulfatase modifying factor 1
ENSG00000175197	1274.78	323.76	1.9776	2.8466e-76	1.0699e-74	DDIT3	DNA damage inducible transcript 3
ENSG00000120820	93.42	618.15	-2.7274	3.0327e-76	1.1387e-74	GLT8D2	glycosyltransferase 8 domain containing 2
ENSG00000169594	553.9	103.24	2.422	3.2635e-76	1.2242e-74	BNC1	basonuclin 1
ENSG00000075151	1362.76	3059.51	-1.1669	3.8445e-76	1.4408e-74	EIF4G3	eukaryotic translation initiation factor 4 gamma 3
ENSG00000138193	116.45	635.05	-2.4416	4.2804e-76	1.6026e-74	PLCE1	phospholipase C epsilon 1
ENSG00000156860	3440.16	1175.27	1.5492	4.7993e-76	1.7951e-74	FBRS	fibrosin
ENSG00000189410	463.79	46.74	3.3163	5.1445e-76	1.9223e-74	SH2D5	SH2 domain containing 5
ENSG00000154122	772.9	1976.95	-1.3563	7.1175e-76	2.657e-74	ANKH	ANKH inorganic pyrophosphate transport regulator
ENSG00000121749	2547.79	939.72	1.4403	1.4709e-75	5.4803e-74	TBC1D15	TBC1 domain family member 15
ENSG00000118785	372.14	13.28	4.8148	1.6075e-75	5.9834e-74	SPP1	secreted phosphoprotein 1
ENSG00000184677	1920.13	642.26	1.579	2.2425e-75	8.339e-74	ZBTB40	zinc finger and BTB domain containing 40
ENSG00000171813	1031.31	160.85	2.68	2.3544e-75	8.7464e-74	PWWP2B	PWWP domain containing 2B
ENSG00000163485	156.69	906.07	-2.5392	2.6104e-75	9.679e-74	ADORA1	adenosine A1 receptor
ENSG00000137055	1961.17	720.79	1.4443	2.9666e-75	1.0989e-73	PLAA	phospholipase A2 activating protein
ENSG00000144749	1631.85	620.87	1.3946	4.6526e-75	1.7218e-73	LRIG1	leucine rich repeats and immunoglobulin like domains 1
ENSG00000198363	12173.32	6007.39	1.0191	5.6278e-75	2.0806e-73	ASPH	aspartate beta-hydroxylase
ENSG00000163602	1929.27	744.76	1.3744	5.9433e-75	2.1952e-73	RYBP	RING1 and YY1 binding protein
ENSG00000189339	917.04	2204.44	-1.2665	5.9697e-75	2.2028e-73	SLC35E2B	solute carrier family 35 member E2B
ENSG00000182534	3338.84	6809.47	-1.0277	8.6033e-75	3.1716e-73	MXRA7	matrix remodeling associated 7
ENSG00000165195	513.66	70.9	2.8592	9.9894e-75	3.679e-73	PIGA	phosphatidylinositol glycan anchor biosynthesis class A
ENSG00000196850	1566.28	495.14	1.6609	1.1026e-74	4.057e-73	PPTC7	PTC7 protein phosphatase homolog
ENSG00000172638	2500.32	6450.32	-1.3681	1.1816e-74	4.3393e-73	EFEMP2	EGF containing fibulin extracellular matrix protein 2
ENSG00000186470	352.28	1122.99	-1.6731	1.4386e-74	5.2781e-73	BTN3A2	butyrophilin subfamily 3 member A2
ENSG00000198855	607.34	123.17	2.3	1.8463e-74	6.7674e-73	FICD	FIC domain containing
ENSG00000168078	36.26	406.38	-3.4871	1.9569e-74	7.1659e-73	PBK	PDZ binding kinase
ENSG00000041515	389.19	10.71	5.1931	2.1052e-74	7.7019e-73	MYO16	myosin XVI
ENSG00000111647	2533.68	942.21	1.4277	2.6824e-74	9.804e-73	UHRF1BP1L	UHRF1 binding protein 1 like
ENSG00000184743	3182.48	6478.77	-1.0251	3.0484e-74	1.1131e-72	ATL3	atlastin GTPase 3
ENSG00000142945	54.7	447.25	-3.0215	3.0738e-74	1.1213e-72	KIF2C	kinesin family member 2C
ENSG00000177426	2523.9	1120.25	1.172	3.1425e-74	1.1453e-72	TGIF1	TGFB induced factor homeobox 1
ENSG00000138600	1222.54	2915.48	-1.2526	3.5359e-74	1.2875e-72	SPPL2A	signal peptide peptidase like 2A
ENSG00000158623	214.32	826.59	-1.9464	3.5687e-74	1.2982e-72	COPG2	coatomer protein complex subunit gamma 2
ENSG00000176619	1164.67	3113.81	-1.42	3.8384e-74	1.3949e-72	LMNB2	lamin B2
ENSG00000237596	388.26	14.41	4.7467	4.3373e-74	1.5748e-72	AL138828.1	novel transcript
ENSG00000168615	3307.46	7656.43	-1.2104	5.1216e-74	1.8578e-72	ADAM9	ADAM metallopeptidase domain 9
ENSG00000156232	961.98	279.84	1.7816	5.712e-74	2.07e-72	WHAMM	WAS protein homolog associated with actin, golgi membranes and microtubules
ENSG00000146918	141.05	656.68	-2.2162	5.8457e-74	2.1165e-72	NCAPG2	non-SMC condensin II complex subunit G2
ENSG00000099622	1069.79	2804.79	-1.3921	6.085e-74	2.201e-72	CIRBP	cold inducible RNA binding protein
ENSG00000179954	752.25	1999.34	-1.4118	6.4739e-74	2.3395e-72	SSC5D	scavenger receptor cysteine rich family member with 5 domains
ENSG00000144043	803.8	1940.27	-1.2709	6.5706e-74	2.3722e-72	TEX261	testis expressed 261
ENSG00000133800	418.18	9.21	5.533	6.6037e-74	2.3819e-72	LYVE1	lymphatic vessel endothelial hyaluronan receptor 1
ENSG00000204131	170.1	711.48	-2.0643	1.09e-73	3.9278e-72	NHSL2	NHS like 2
ENSG00000184900	903.14	2189.83	-1.2784	1.2974e-73	4.671e-72	SUMO3	small ubiquitin-like modifier 3
ENSG00000172493	3308.85	1369.87	1.2724	1.4297e-73	5.1422e-72	AFF1	AF4/FMR2 family member 1
ENSG00000112182	397	29.67	3.7342	1.9146e-73	6.88e-72	BACH2	BTB domain and CNC homolog 2
ENSG00000135631	7789.73	2930.09	1.4103	2.007e-73	7.2052e-72	RAB11FIP5	RAB11 family interacting protein 5
ENSG00000149090	1115.49	3093.3	-1.4733	2.3287e-73	8.3525e-72	PAMR1	peptidase domain containing associated with muscle regeneration 1
ENSG00000167779	5247.36	15815.89	-1.5922	3.3256e-73	1.1917e-71	IGFBP6	insulin like growth factor binding protein 6
ENSG00000196562	265.43	967.44	-1.8684	3.4901e-73	1.2495e-71	SULF2	sulfatase 2
ENSG00000135052	1857	3859.53	-1.0549	3.5464e-73	1.2685e-71	GOLM1	golgi membrane protein 1
ENSG00000197694	5036.8	10931.07	-1.1182	3.8065e-73	1.3602e-71	SPTAN1	spectrin alpha, non-erythrocytic 1
ENSG00000073792	2666.05	1207.98	1.1427	4.2143e-73	1.5046e-71	IGF2BP2	insulin like growth factor 2 mRNA binding protein 2
ENSG00000158792	670.95	88.39	2.9191	4.4325e-73	1.581e-71	SPATA2L	spermatogenesis associated 2 like
ENSG00000171316	499.72	74	2.752	5.0459e-73	1.7981e-71	CHD7	chromodomain helicase DNA binding protein 7
ENSG00000198900	2186.85	939.29	1.2192	5.499e-73	1.9577e-71	TOP1	DNA topoisomerase I
ENSG00000104695	3423.14	1450.81	1.2388	5.9798e-73	2.127e-71	PPP2CB	protein phosphatase 2 catalytic subunit beta
ENSG00000090889	27.02	380	-3.8356	6.102e-73	2.1684e-71	KIF4A	kinesin family member 4A
ENSG00000198840	161.49	1111.02	-2.7757	6.5255e-73	2.3168e-71	MT-ND3	mitochondrially encoded NADH:ubiquinone oxidoreductase core subunit 3
ENSG00000152409	1980.91	738.21	1.4232	6.6906e-73	2.3732e-71	JMY	junction mediating and regulatory protein, p53 cofactor
ENSG00000234420	97.31	526.48	-2.4343	1.365e-72	4.833e-71	ZNF37BP	zinc finger protein 37B, pseudogene
ENSG00000116095	1200.06	316.38	1.9223	1.5794e-72	5.5869e-71	PLEKHA3	pleckstrin homology domain containing A3
ENSG00000102181	900.84	2432.78	-1.4353	1.6971e-72	5.9975e-71	CD99L2	CD99 molecule like 2
ENSG00000138814	4548.45	1914.58	1.2493	1.9901e-72	7.0202e-71	PPP3CA	protein phosphatase 3 catalytic subunit alpha
ENSG00000006451	3822.83	1612.62	1.2459	2.0045e-72	7.0643e-71	RALA	RAS like proto-oncogene A
ENSG00000142168	4348.22	1967.14	1.1449	2.7826e-72	9.7977e-71	SOD1	superoxide dismutase 1
ENSG00000136040	208.53	799.85	-1.9362	4.3583e-72	1.5332e-70	PLXNC1	plexin C1
ENSG00000117461	443.22	57.56	2.9385	4.4431e-72	1.5616e-70	PIK3R3	phosphoinositide-3-kinase regulatory subunit 3
ENSG00000177706	814.09	2534.38	-1.6408	5.0342e-72	1.7677e-70	FAM20C	FAM20C, golgi associated secretory pathway kinase
ENSG00000170242	3136.8	1386.55	1.1783	5.0577e-72	1.7744e-70	USP47	ubiquitin specific peptidase 47
ENSG00000181016	378.27	38.29	3.3115	8.4473e-72	2.9608e-70	LSMEM1	leucine rich single-pass membrane protein 1
ENSG00000088356	845.72	197.83	2.0931	9.9029e-72	3.4678e-70	PDRG1	p53 and DNA damage regulated 1
ENSG00000111452	242.34	927.69	-1.9398	9.9496e-72	3.481e-70	ADGRD1	adhesion G protein-coupled receptor D1
ENSG00000113657	797.21	1981.69	-1.3144	1.2482e-71	4.363e-70	DPYSL3	dihydropyrimidinase like 3
ENSG00000057757	1579.68	537.55	1.5579	1.8596e-71	6.4884e-70	PITHD1	PITH domain containing 1
ENSG00000156535	4920.17	9986.94	-1.021	1.8589e-71	6.4884e-70	CD109	CD109 molecule
ENSG00000271601	446.49	1266.41	-1.5028	2.2046e-71	7.6852e-70	LIX1L	limb and CNS expressed 1 like
ENSG00000139946	626.44	146.03	2.1005	2.6596e-71	9.2628e-70	PELI2	pellino E3 ubiquitin protein ligase family member 2
ENSG00000179869	350.53	12.19	4.8407	2.7112e-71	9.434e-70	ABCA13	ATP binding cassette subfamily A member 13
ENSG00000162613	3243.72	1347.48	1.268	2.7537e-71	9.5732e-70	FUBP1	far upstream element binding protein 1
ENSG00000166347	109.63	601.24	-2.4603	3.3028e-71	1.1472e-69	CYB5A	cytochrome b5 type A
ENSG00000157542	33.88	382.06	-3.4975	3.8876e-71	1.3491e-69	KCNJ6	potassium voltage-gated channel subfamily J member 6
ENSG00000111077	619.54	2055.26	-1.7322	4.0184e-71	1.3932e-69	TNS2	tensin 2
ENSG00000164054	1615.89	3945.48	-1.289	4.3269e-71	1.4988e-69	SHISA5	shisa family member 5
ENSG00000148400	1183.67	349.59	1.7577	4.683e-71	1.6207e-69	NOTCH1	notch 1
ENSG00000125520	220.61	944.25	-2.1038	5.0969e-71	1.7624e-69	SLC2A4RG	SLC2A4 regulator
ENSG00000196821	4067.17	1901.68	1.0964	5.3339e-71	1.8427e-69	C6orf106	chromosome 6 open reading frame 106
ENSG00000206384	37.37	378.51	-3.3462	5.9498e-71	2.0536e-69	COL6A6	collagen type VI alpha 6 chain
ENSG00000156970	27.88	357.71	-3.6839	7.3082e-71	2.5202e-69	BUB1B	BUB1 mitotic checkpoint serine/threonine kinase B
ENSG00000203880	265.04	899.63	-1.7609	8.7281e-71	3.0071e-69	PCMTD2	protein-L-isoaspartate (D-aspartate) O-methyltransferase domain containing 2
ENSG00000204516	990.6	307.23	1.6897	1.0838e-70	3.7308e-69	MICB	MHC class I polypeptide-related sequence B
ENSG00000181026	2027.58	698.86	1.5358	1.0947e-70	3.765e-69	AEN	apoptosis enhancing nuclease
ENSG00000177697	4677.23	10320.63	-1.1422	1.5456e-70	5.3062e-69	CD151	CD151 molecule (Raph blood group)
ENSG00000132676	2089.78	881.19	1.2453	1.6895e-70	5.795e-69	DAP3	death associated protein 3
ENSG00000156983	1241.48	361.56	1.7793	2.0087e-70	6.8836e-69	BRPF1	bromodomain and PHD finger containing 1
ENSG00000151640	382.27	15.52	4.6016	2.1958e-70	7.518e-69	DPYSL4	dihydropyrimidinase like 4
ENSG00000109332	11322.13	5181.3	1.128	2.9868e-70	1.0217e-68	UBE2D3	ubiquitin conjugating enzyme E2 D3
ENSG00000171241	91.97	516.41	-2.4839	3.0745e-70	1.0508e-68	SHCBP1	SHC binding and spindle associated 1
ENSG00000065485	256.66	979.55	-1.936	3.356e-70	1.146e-68	PDIA5	protein disulfide isomerase family A member 5
ENSG00000103196	1101.09	380.35	1.5326	3.6353e-70	1.2403e-68	CRISPLD2	cysteine rich secretory protein LCCL domain containing 2
ENSG00000205221	150.18	672.43	-2.1635	4.6188e-70	1.5744e-68	VIT	vitrin
ENSG00000144152	78.47	483.46	-2.6279	4.8127e-70	1.6391e-68	FBLN7	fibulin 7
ENSG00000129473	2655.85	1124.56	1.2383	5.204e-70	1.7707e-68	BCL2L2	BCL2 like 2
ENSG00000162783	2219.15	702.6	1.6595	5.4112e-70	1.8396e-68	IER5	immediate early response 5
ENSG00000154678	528.37	1705.12	-1.6868	6.4743e-70	2.1991e-68	PDE1C	phosphodiesterase 1C
ENSG00000101439	1756.28	4276.09	-1.2848	6.5078e-70	2.2085e-68	CST3	cystatin C
ENSG00000227036	390.99	45.98	3.0863	6.5798e-70	2.231e-68	LINC00511	long intergenic non-protein coding RNA 511
ENSG00000154262	39.07	379.87	-3.2784	8.5374e-70	2.8922e-68	ABCA6	ATP binding cassette subfamily A member 6
ENSG00000244405	2281.01	973.39	1.2279	9.1193e-70	3.0866e-68	ETV5	ETS variant 5
ENSG00000184117	212.61	810.68	-1.9358	1.0883e-69	3.6802e-68	NIPSNAP1	nipsnap homolog 1
ENSG00000179119	1840.24	697.44	1.3992	1.0986e-69	3.7118e-68	SPTY2D1	SPT2 chromatin protein domain containing 1
ENSG00000234616	162.46	707.25	-2.1271	1.2821e-69	4.3281e-68	JRK	Jrk helix-turn-helix protein
ENSG00000139200	132.62	664.67	-2.3328	2.6845e-69	9.0544e-68	PIANP	PILR alpha associated neural protein
ENSG00000242498	307.76	975.14	-1.664	2.6875e-69	9.0564e-68	ARPIN	actin related protein 2/3 complex inhibitor
ENSG00000088756	33.36	372.49	-3.4666	2.6906e-69	9.0588e-68	ARHGAP28	Rho GTPase activating protein 28
ENSG00000105429	1009.75	2787.98	-1.4672	2.7224e-69	9.1579e-68	MEGF8	multiple EGF like domains 8
ENSG00000197019	955.84	256.69	1.8949	3.0896e-69	1.0384e-67	SERTAD1	SERTA domain containing 1
ENSG00000197976	2425.01	750.21	1.6908	3.2732e-69	1.0992e-67	AKAP17A	A-kinase anchoring protein 17A
ENSG00000179094	666.88	108.97	2.6147	3.5702e-69	1.1978e-67	PER1	period circadian regulator 1
ENSG00000084636	2580.72	8239.02	-1.6756	3.9083e-69	1.3101e-67	COL16A1	collagen type XVI alpha 1 chain
ENSG00000185201	547.81	1501.88	-1.4534	4.8243e-69	1.6158e-67	IFITM2	interferon induced transmembrane protein 2
ENSG00000196526	1239.03	2716.5	-1.132	5.1659e-69	1.7287e-67	AFAP1	actin filament associated protein 1
ENSG00000176095	2787.1	1177.6	1.242	5.4321e-69	1.8162e-67	IP6K1	inositol hexakisphosphate kinase 1
ENSG00000077232	1642.94	3636.99	-1.1458	6.1752e-69	2.0629e-67	DNAJC10	DnaJ heat shock protein family (Hsp40) member C10
ENSG00000170542	450.53	67.81	2.739	6.2999e-69	2.1027e-67	SERPINB9	serpin family B member 9
ENSG00000236453	496.91	6.52	6.2691	6.8183e-69	2.2738e-67	AC003092.1	novel transcript
ENSG00000159164	159.04	709.42	-2.1618	7.3018e-69	2.4329e-67	SV2A	synaptic vesicle glycoprotein 2A
ENSG00000163947	88.85	500.53	-2.4906	7.6412e-69	2.5438e-67	ARHGEF3	Rho guanine nucleotide exchange factor 3
ENSG00000072195	1066.41	2983.81	-1.4862	8.8811e-69	2.954e-67	SPEG	SPEG complex locus
ENSG00000117122	452.7	1326.77	-1.5526	9.1034e-69	3.0253e-67	MFAP2	microfibril associated protein 2
ENSG00000180354	431.78	1251.99	-1.5341	1.4349e-68	4.7646e-67	MTURN	maturin, neural progenitor differentiation regulator homolog
ENSG00000135931	843.7	2022.06	-1.2617	1.8078e-68	5.9974e-67	ARMC9	armadillo repeat containing 9
ENSG00000168275	792.08	177.19	2.1664	1.9961e-68	6.6162e-67	COA6	cytochrome c oxidase assembly factor 6
ENSG00000104312	1316.67	456.42	1.5304	2.2138e-68	7.3318e-67	RIPK2	receptor interacting serine/threonine kinase 2
ENSG00000108262	2442.03	825.73	1.5633	2.9541e-68	9.7751e-67	GIT1	GIT ArfGAP 1
ENSG00000101966	4051.12	1842.07	1.1377	2.9866e-68	9.8741e-67	XIAP	X-linked inhibitor of apoptosis
ENSG00000164308	732.55	1809.29	-1.3042	3.3026e-68	1.0909e-66	ERAP2	endoplasmic reticulum aminopeptidase 2
ENSG00000186318	882.92	2043.86	-1.2106	3.67e-68	1.2113e-66	BACE1	beta-secretase 1
ENSG00000185561	186.96	706.26	-1.9183	3.6748e-68	1.2118e-66	TLCD2	TLC domain containing 2
ENSG00000121691	297.03	961.33	-1.6933	4.3275e-68	1.4258e-66	CAT	catalase
ENSG00000278540	778.95	2078.77	-1.4169	4.7216e-68	1.5543e-66	ACACA	acetyl-CoA carboxylase alpha
ENSG00000133466	90.23	516.24	-2.5215	5.1016e-68	1.678e-66	C1QTNF6	C1q and TNF related 6
ENSG00000138942	2424.63	1096.32	1.1448	5.3305e-68	1.7518e-66	RNF185	ring finger protein 185
ENSG00000103342	5452.23	2709.47	1.009	6.0334e-68	1.9811e-66	GSPT1	G1 to S phase transition 1
ENSG00000108506	952.49	230.28	2.0523	6.1947e-68	2.0323e-66	INTS2	integrator complex subunit 2
ENSG00000213430	344.56	26.97	3.6709	7.0306e-68	2.3046e-66	HSPD1P1	heat shock protein family D (Hsp60) member 1 pseudogene 1
ENSG00000176871	2290.75	1040.55	1.1391	9.0287e-68	2.957e-66	WSB2	WD repeat and SOCS box containing 2
ENSG00000185880	261.17	925.51	-1.8228	1.0678e-67	3.4942e-66	TRIM69	tripartite motif containing 69
ENSG00000175213	796.63	204.64	1.961	1.0851e-67	3.5479e-66	ZNF408	zinc finger protein 408
ENSG00000132467	1436.38	543.5	1.4016	1.4983e-67	4.8945e-66	UTP3	UTP3, small subunit processome component
ENSG00000126458	489.26	1419.48	-1.5381	1.9743e-67	6.4441e-66	RRAS	RAS related
ENSG00000185630	383.82	1138.83	-1.5685	2.084e-67	6.7963e-66	PBX1	PBX homeobox 1
ENSG00000100023	182.86	710.96	-1.957	2.2801e-67	7.4235e-66	PPIL2	peptidylprolyl isomerase like 2
ENSG00000131876	1165.78	320.82	1.8634	2.4638e-67	8.0147e-66	SNRPA1	small nuclear ribonucleoprotein polypeptide A'
ENSG00000143106	2289.38	1048.43	1.1264	2.7137e-67	8.8201e-66	PSMA5	proteasome subunit alpha 5
ENSG00000179562	1652.7	687.64	1.2651	2.8928e-67	9.3942e-66	GCC1	GRIP and coiled-coil domain containing 1
ENSG00000005238	2027.23	706.47	1.5196	4.2609e-67	1.3826e-65	FAM214B	family with sequence similarity 214 member B
ENSG00000115073	241.34	929.25	-1.9507	4.4648e-67	1.4475e-65	ACTR1B	ARP1 actin related protein 1 homolog B
ENSG00000178913	2687.54	1198.69	1.1654	5.4388e-67	1.7618e-65	TAF7	TATA-box binding protein associated factor 7
ENSG00000129566	398.25	1156.31	-1.5381	5.5614e-67	1.8e-65	TEP1	telomerase associated protein 1
ENSG00000133026	944.55	2223.7	-1.2363	7.1771e-67	2.3209e-65	MYH10	myosin heavy chain 10
ENSG00000042062	142.9	635.73	-2.1571	7.9361e-67	2.5642e-65	RIPOR3	RIPOR family member 3
ENSG00000101955	789.67	2051.57	-1.3764	9.1394e-67	2.9505e-65	SRPX	sushi repeat containing protein X-linked
ENSG00000189129	66.91	441.73	-2.7251	9.3091e-67	3.0028e-65	PLAC9	placenta specific 9
ENSG00000108106	2970.7	777.34	1.9346	9.9378e-67	3.2029e-65	UBE2S	ubiquitin conjugating enzyme E2 S
ENSG00000158859	908.95	284.47	1.6743	1.0214e-66	3.2892e-65	ADAMTS4	ADAM metallopeptidase with thrombospondin type 1 motif 4
ENSG00000125827	514.46	1418.08	-1.4618	1.0921e-66	3.5139e-65	TMX4	thioredoxin related transmembrane protein 4
ENSG00000147650	1964.98	706.9	1.4766	1.1212e-66	3.6045e-65	LRP12	LDL receptor related protein 12
ENSG00000117036	1568.99	639.37	1.295	1.1483e-66	3.6886e-65	ETV3	ETS variant 3
ENSG00000082781	3029.79	8669.37	-1.5174	1.2006e-66	3.8532e-65	ITGB5	integrin subunit beta 5
ENSG00000091164	3108.87	1141.79	1.4461	1.3942e-66	4.4711e-65	TXNL1	thioredoxin like 1
ENSG00000131171	798.3	2304.94	-1.5274	1.5055e-66	4.8239e-65	SH3BGRL	SH3 domain binding glutamate rich protein like
ENSG00000164609	2557.55	1033.16	1.3084	1.7115e-66	5.4793e-65	SLU7	SLU7 homolog, splicing factor
ENSG00000131238	287.46	926.85	-1.6865	1.8708e-66	5.9844e-65	PPT1	palmitoyl-protein thioesterase 1
ENSG00000126653	1465.31	545.52	1.4268	1.9362e-66	6.1885e-65	NSRP1	nuclear speckle splicing regulatory protein 1
Novel.1842	1646.72	2.34	9.5112	2.2745e-66	7.2635e-65	-	-
ENSG00000163798	1342.26	509.99	1.3946	2.4501e-66	7.8179e-65	SLC4A1AP	solute carrier family 4 member 1 adaptor protein
ENSG00000116962	1418.13	3271.83	-1.2055	2.9359e-66	9.3602e-65	NID1	nidogen 1
ENSG00000096717	1348.5	451.11	1.5812	5.1451e-66	1.639e-64	SIRT1	sirtuin 1
ENSG00000158486	331.34	26.82	3.6296	5.153e-66	1.6402e-64	DNAH3	dynein axonemal heavy chain 3
ENSG00000069399	202.21	795.79	-1.9798	5.2104e-66	1.6571e-64	BCL3	B cell CLL/lymphoma 3
ENSG00000154175	6776.73	21533.43	-1.6676	5.9875e-66	1.9026e-64	ABI3BP	ABI family member 3 binding protein
ENSG00000138018	1428.71	437.09	1.7096	7.354e-66	2.3349e-64	SELENOI	selenoprotein I
ENSG00000099814	3447.3	1054.57	1.7079	9.7184e-66	3.0831e-64	CEP170B	centrosomal protein 170B
ENSG00000169118	1502.18	541.79	1.4697	1.1727e-65	3.7173e-64	CSNK1G1	casein kinase 1 gamma 1
ENSG00000134107	1659.49	612.79	1.4366	1.3038e-65	4.1295e-64	BHLHE40	basic helix-loop-helix family member e40
ENSG00000143554	131.48	627.36	-2.2614	1.3453e-65	4.2574e-64	SLC27A3	solute carrier family 27 member 3
ENSG00000164237	171.58	702.43	-2.0338	1.3625e-65	4.3083e-64	CMBL	carboxymethylenebutenolidase homolog
ENSG00000164985	644.46	1735.41	-1.427	1.3959e-65	4.4101e-64	PSIP1	PC4 and SFRS1 interacting protein 1
ENSG00000136997	1849.09	700.26	1.4025	1.6743e-65	5.2853e-64	MYC	MYC proto-oncogene, bHLH transcription factor
ENSG00000104825	1072.42	316.65	1.76	1.7356e-65	5.4745e-64	NFKBIB	NFKB inhibitor beta
ENSG00000105821	1167.03	402.44	1.5365	2.0092e-65	6.3324e-64	DNAJC2	DnaJ heat shock protein family (Hsp40) member C2
ENSG00000026950	263.73	853.58	-1.6957	2.4401e-65	7.6842e-64	BTN3A1	butyrophilin subfamily 3 member A1
ENSG00000101160	1530.09	3657.03	-1.2582	2.6923e-65	8.4714e-64	CTSZ	cathepsin Z
ENSG00000188921	103.24	600.74	-2.5401	2.7864e-65	8.7603e-64	HACD4	3-hydroxyacyl-CoA dehydratase 4
ENSG00000111432	353.5	27.04	3.7068	3.0344e-65	9.5319e-64	FZD10	frizzled class receptor 10
ENSG00000148677	319.7	25.91	3.6318	3.0401e-65	9.5423e-64	ANKRD1	ankyrin repeat domain 1
ENSG00000231925	1854.29	4371.59	-1.2381	3.2977e-65	1.0334e-63	TAPBP	TAP binding protein
ENSG00000167657	3700.87	1249.29	1.5665	3.5596e-65	1.1146e-63	DAPK3	death associated protein kinase 3
ENSG00000147485	319.51	27.53	3.5424	3.7481e-65	1.1726e-63	PXDNL	peroxidasin like
ENSG00000117143	4029.28	1921.72	1.0689	3.7867e-65	1.1837e-63	UAP1	UDP-N-acetylglucosamine pyrophosphorylase 1
ENSG00000149218	354.31	1056.22	-1.5746	3.8747e-65	1.2102e-63	ENDOD1	endonuclease domain containing 1
ENSG00000113368	43.77	430.39	-3.3148	5.4536e-65	1.702e-63	LMNB1	lamin B1
ENSG00000104361	297.97	1116.44	-1.9014	7.1711e-65	2.2362e-63	NIPAL2	NIPA like domain containing 2
ENSG00000172059	965.7	330.45	1.548	7.9556e-65	2.4789e-63	KLF11	Kruppel like factor 11
ENSG00000101266	3320.02	1497.82	1.1486	9.0789e-65	2.8266e-63	CSNK2A1	casein kinase 2 alpha 1
ENSG00000100554	2058.89	869.01	1.2459	9.7621e-65	3.0368e-63	ATP6V1D	ATPase H+ transporting V1 subunit D
ENSG00000154370	1226.31	287.96	2.09	9.8092e-65	3.049e-63	TRIM11	tripartite motif containing 11
ENSG00000137713	1246.16	451.37	1.4643	1.0271e-64	3.19e-63	PPP2R1B	protein phosphatase 2 scaffold subunit Abeta
ENSG00000169679	57.74	401.1	-2.7971	1.2053e-64	3.7405e-63	BUB1	BUB1 mitotic checkpoint serine/threonine kinase
ENSG00000158201	531.04	100.32	2.3991	1.2396e-64	3.8438e-63	ABHD3	abhydrolase domain containing 3
ENSG00000152256	1373.77	487.36	1.4956	1.4031e-64	4.3472e-63	PDK1	pyruvate dehydrogenase kinase 1
ENSG00000242802	3072.99	922.18	1.7353	1.4739e-64	4.5629e-63	AP5Z1	adaptor related protein complex 5 subunit zeta 1
ENSG00000125965	29.75	337.99	-3.5033	1.5152e-64	4.6869e-63	GDF5	growth differentiation factor 5
ENSG00000111731	207.49	723.23	-1.8017	1.5951e-64	4.9303e-63	C2CD5	C2 calcium dependent domain containing 5
ENSG00000139318	912.49	280.84	1.6984	1.683e-64	5.1977e-63	DUSP6	dual specificity phosphatase 6
ENSG00000160058	3434.14	1366.84	1.3281	1.8498e-64	5.7083e-63	BSDC1	BSD domain containing 1
ENSG00000165637	2844.22	1376.68	1.0466	1.9704e-64	6.0756e-63	VDAC2	voltage dependent anion channel 2
ENSG00000250722	93.14	613.92	-2.7149	2.0278e-64	6.2475e-63	SELENOP	selenoprotein P
ENSG00000094631	142.5	597.89	-2.0725	2.4366e-64	7.5011e-63	HDAC6	histone deacetylase 6
ENSG00000104738	596.4	1560.28	-1.3858	2.5111e-64	7.7241e-63	MCM4	minichromosome maintenance complex component 4
ENSG00000169231	165.75	733.98	-2.1483	2.833e-64	8.7003e-63	THBS3	thrombospondin 3
ENSG00000144560	1735.75	696.02	1.319	2.8451e-64	8.7305e-63	VGLL4	vestigial like family member 4
ENSG00000066084	1689.83	684.69	1.3029	3.0768e-64	9.4266e-63	DIP2B	disco interacting protein 2 homolog B
ENSG00000146802	125.09	560.13	-2.1613	3.4246e-64	1.0484e-62	TMEM168	transmembrane protein 168
ENSG00000266524	23.1	310.68	-3.7479	3.9466e-64	1.2072e-62	GDF10	growth differentiation factor 10
ENSG00000173209	676.58	1821.5	-1.4291	3.9652e-64	1.2119e-62	AHSA2P	activator of HSP90 ATPase homolog 2, pseudogene
ENSG00000163874	874.82	257.14	1.7644	4.3619e-64	1.3321e-62	ZC3H12A	zinc finger CCCH-type containing 12A
ENSG00000177125	838.47	266.99	1.6524	4.7295e-64	1.4432e-62	ZBTB34	zinc finger and BTB domain containing 34
ENSG00000117450	8387.91	3789.61	1.1467	5.1513e-64	1.5707e-62	PRDX1	peroxiredoxin 1
ENSG00000144369	2196.41	702.35	1.6458	5.6114e-64	1.7097e-62	FAM171B	family with sequence similarity 171 member B
ENSG00000283787	12.45	319.27	-4.6867	7.5276e-64	2.2898e-62	PRR33	proline rich 33
ENSG00000065833	1954.9	826.46	1.2435	1.0677e-63	3.2454e-62	ME1	malic enzyme 1
ENSG00000162496	482.45	1547.58	-1.6852	1.0904e-63	3.3118e-62	DHRS3	dehydrogenase/reductase 3
ENSG00000055609	3245.43	1520.49	1.0938	1.1138e-63	3.3799e-62	KMT2C	lysine methyltransferase 2C
ENSG00000089472	357.94	1143.32	-1.6784	1.1486e-63	3.4829e-62	HEPH	hephaestin
ENSG00000157617	1724.02	714.67	1.2698	1.156e-63	3.5027e-62	C2CD2	C2 calcium dependent domain containing 2
ENSG00000096093	143.87	638.75	-2.1451	1.2385e-63	3.7495e-62	EFHC1	EF-hand domain containing 1
ENSG00000107949	1320.34	491.83	1.4264	1.448e-63	4.3769e-62	BCCIP	BRCA2 and CDKN1A interacting protein
ENSG00000120279	604.93	3.95	7.2902	1.5042e-63	4.5434e-62	MYCT1	MYC target 1
ENSG00000112511	2880.91	983.35	1.5502	1.5527e-63	4.6861e-62	PHF1	PHD finger protein 1
ENSG00000052749	1875.98	552.05	1.7637	1.6243e-63	4.8984e-62	RRP12	ribosomal RNA processing 12 homolog
ENSG00000137692	1186.47	422.33	1.4896	1.7945e-63	5.4074e-62	DCUN1D5	defective in cullin neddylation 1 domain containing 5
ENSG00000081913	688.68	194.24	1.8259	2.0955e-63	6.3094e-62	PHLPP1	PH domain and leucine rich repeat protein phosphatase 1
ENSG00000117614	1911.47	829.12	1.2055	2.1083e-63	6.343e-62	SYF2	SYF2 pre-mRNA splicing factor
ENSG00000230487	160.06	628.73	-1.9761	2.9116e-63	8.753e-62	PSMG3-AS1	PSMG3 antisense RNA 1 (head to head)
ENSG00000106638	2207.92	984.49	1.1646	3.0461e-63	9.1501e-62	TBL2	transducin beta like 2
ENSG00000228223	258.72	876.93	-1.7633	3.3962e-63	1.0194e-61	HCG11	HLA complex group 11
ENSG00000114354	4729.08	2126.75	1.1537	3.6527e-63	1.0947e-61	TFG	TRK-fused gene
ENSG00000170734	448.31	1183.06	-1.3999	4.6823e-63	1.4021e-61	POLH	DNA polymerase eta
ENSG00000118200	3300.23	1367.08	1.2721	4.9956e-63	1.4948e-61	CAMSAP2	calmodulin regulated spectrin associated protein family member 2
ENSG00000152377	3444.27	7285.64	-1.0802	5.4632e-63	1.6334e-61	SPOCK1	SPARC (osteonectin), cwcv and kazal like domains proteoglycan 1
ENSG00000162642	981.77	313.39	1.647	5.5278e-63	1.6515e-61	C1orf52	chromosome 1 open reading frame 52
ENSG00000106636	5116.6	2268.39	1.173	6.8519e-63	2.0455e-61	YKT6	YKT6 v-SNARE homolog
ENSG00000123989	1771.13	5064.83	-1.517	8.0194e-63	2.3921e-61	CHPF	chondroitin polymerizing factor
ENSG00000163349	2964.78	1252.34	1.2444	9.2967e-63	2.771e-61	HIPK1	homeodomain interacting protein kinase 1
ENSG00000087245	40020.4	82341.45	-1.0409	9.9688e-63	2.969e-61	MMP2	matrix metallopeptidase 2
ENSG00000222041	839.54	253.59	1.7248	1.0472e-62	3.1164e-61	CYTOR	cytoskeleton regulator RNA
ENSG00000127951	35.67	340.56	-3.2496	1.0487e-62	3.1186e-61	FGL2	fibrinogen like 2
ENSG00000258807	850.52	2.93	8.1966	1.1556e-62	3.4338e-61	AL359237.1	novel transcript
ENSG00000132646	402.23	1141.87	-1.5027	1.2159e-62	3.61e-61	PCNA	proliferating cell nuclear antigen
ENSG00000019549	1587.02	3827.73	-1.2689	1.2423e-62	3.6858e-61	SNAI2	snail family transcriptional repressor 2
ENSG00000076716	2284.71	1042.85	1.1312	1.5665e-62	4.6441e-61	GPC4	glypican 4
ENSG00000109062	982.61	230.7	2.0864	1.6856e-62	4.9931e-61	SLC9A3R1	SLC9A3 regulator 1
ENSG00000124302	539.27	4.23	7.007	1.7004e-62	5.0333e-61	CHST8	carbohydrate sulfotransferase 8
ENSG00000177042	179.89	692.85	-1.9459	1.9659e-62	5.8146e-61	TMEM80	transmembrane protein 80
ENSG00000124226	2218.66	1015.49	1.1282	2.2087e-62	6.5275e-61	RNF114	ring finger protein 114
ENSG00000025039	338.22	39.2	3.1157	2.2362e-62	6.6038e-61	RRAGD	Ras related GTP binding D
ENSG00000122035	292.68	15.07	4.2741	2.2608e-62	6.6715e-61	RASL11A	RAS like family 11 member A
ENSG00000156261	3956.71	1843.1	1.1032	2.9225e-62	8.6172e-61	CCT8	chaperonin containing TCP1 subunit 8
ENSG00000156587	672.3	1586.46	-1.2375	2.9945e-62	8.823e-61	UBE2L6	ubiquitin conjugating enzyme E2 L6
ENSG00000144642	462.36	1439.96	-1.6352	3.0972e-62	9.1184e-61	RBMS3	RNA binding motif single stranded interacting protein 3
ENSG00000123485	32.22	333.12	-3.3715	3.367e-62	9.9052e-61	HJURP	Holliday junction recognition protein
ENSG00000183508	303.46	12.26	4.6321	3.5209e-62	1.035e-60	TENT5C	terminal nucleotidyltransferase 5C
ENSG00000101639	213.54	719.48	-1.7526	3.6287e-62	1.0659e-60	CEP192	centrosomal protein 192
ENSG00000134108	3683.9	1785.24	1.0458	3.8633e-62	1.1339e-60	ARL8B	ADP ribosylation factor like GTPase 8B
ENSG00000198911	1293.26	3064.96	-1.2461	4.5295e-62	1.3285e-60	SREBF2	sterol regulatory element binding transcription factor 2
ENSG00000162430	1750.46	3812.48	-1.1241	4.606e-62	1.3498e-60	SELENON	selenoprotein N
ENSG00000163069	972.21	2335.82	-1.263	6.2252e-62	1.823e-60	SGCB	sarcoglycan beta
ENSG00000138642	154.3	630.88	-2.0285	7.8154e-62	2.2869e-60	HERC6	HECT and RLD domain containing E3 ubiquitin protein ligase family member 6
ENSG00000228672	512.19	83.88	2.6042	7.8817e-62	2.3046e-60	PROB1	proline rich basic protein 1
ENSG00000133134	323.19	8.43	5.2204	9.63e-62	2.8136e-60	BEX2	brain expressed X-linked 2
ENSG00000100139	2962.93	1051.65	1.4936	1.0267e-61	2.9973e-60	MICALL1	MICAL like 1
ENSG00000069956	2875.76	1187.85	1.2768	1.166e-61	3.4015e-60	MAPK6	mitogen-activated protein kinase 6
ENSG00000122390	1684.58	714.6	1.2367	1.1707e-61	3.4127e-60	NAA60	N(alpha)-acetyltransferase 60, NatF catalytic subunit
ENSG00000185222	3367.42	1412.05	1.2547	1.4327e-61	4.1732e-60	TCEAL9	transcription elongation factor A like 9
ENSG00000197885	753.85	216.8	1.7958	1.701e-61	4.951e-60	NKIRAS1	NFKB inhibitor interacting Ras like 1
ENSG00000116584	4341.67	2065.93	1.0709	1.9384e-61	5.6378e-60	ARHGEF2	Rho/Rac guanine nucleotide exchange factor 2
ENSG00000168092	3945.3	1955.32	1.0132	2.0469e-61	5.9489e-60	PAFAH1B2	platelet activating factor acetylhydrolase 1b catalytic subunit 2
ENSG00000133943	321.22	934.72	-1.5402	2.1322e-61	6.1921e-60	DGLUCY	D-glutamate cyclase
ENSG00000178035	1030.93	2510.76	-1.2854	2.1622e-61	6.2744e-60	IMPDH2	inosine monophosphate dehydrogenase 2
ENSG00000132471	3261.66	1555.77	1.0678	2.2049e-61	6.3936e-60	WBP2	WW domain binding protein 2
ENSG00000117500	2704.14	1014.09	1.4153	2.604e-61	7.5452e-60	TMED5	transmembrane p24 trafficking protein 5
ENSG00000228716	251.18	862.78	-1.776	2.6303e-61	7.6155e-60	DHFR	dihydrofolate reductase
ENSG00000144659	1422.18	505.83	1.4924	2.69e-61	7.7826e-60	SLC25A38	solute carrier family 25 member 38
ENSG00000171490	3868.54	1748.83	1.1464	2.8195e-61	8.151e-60	RSL1D1	ribosomal L1 domain containing 1
ENSG00000124155	1796.1	3661.33	-1.0278	2.9811e-61	8.6118e-60	PIGT	phosphatidylinositol glycan anchor biosynthesis class T
ENSG00000160741	1761.72	680.85	1.3703	3.1216e-61	9.0043e-60	CRTC2	CREB regulated transcription coactivator 2
ENSG00000130024	1460.95	571.01	1.3574	3.3973e-61	9.792e-60	PHF10	PHD finger protein 10
ENSG00000165507	3575.42	1309.83	1.4486	3.5984e-61	1.0364e-59	DEPP1	DEPP1, autophagy regulator
ENSG00000110696	5109.79	2419.64	1.0789	3.786e-61	1.0896e-59	C11orf58	chromosome 11 open reading frame 58
ENSG00000166200	4102.32	1610.87	1.3496	4.2416e-61	1.2198e-59	COPS2	COP9 signalosome subunit 2
ENSG00000182580	733.22	154.67	2.2395	4.4876e-61	1.2896e-59	EPHB3	EPH receptor B3
ENSG00000058729	1141.26	399.05	1.5178	4.9634e-61	1.4253e-59	RIOK2	RIO kinase 2
ENSG00000106819	77.58	478.47	-2.6158	5.7898e-61	1.6613e-59	ASPN	asporin
ENSG00000134594	337.35	36.74	3.199	5.9276e-61	1.6996e-59	RAB33A	RAB33A, member RAS oncogene family
ENSG00000198795	417.71	1123.25	-1.4278	5.9569e-61	1.7067e-59	ZNF521	zinc finger protein 521
ENSG00000117643	166.28	647.39	-1.9632	6.929e-61	1.9838e-59	MAN1C1	mannosidase alpha class 1C member 1
ENSG00000136891	1709.81	642.78	1.4137	7.1873e-61	2.0562e-59	TEX10	testis expressed 10
ENSG00000060718	101.28	523.91	-2.3737	8.4815e-61	2.4246e-59	COL11A1	collagen type XI alpha 1 chain
ENSG00000155897	285.9	13.28	4.4349	1.4832e-60	4.2369e-59	ADCY8	adenylate cyclase 8
ENSG00000196396	2165.07	952.17	1.1834	1.5533e-60	4.434e-59	PTPN1	protein tyrosine phosphatase, non-receptor type 1
ENSG00000175471	301.71	15.17	4.2935	1.7774e-60	5.0699e-59	MCTP1	multiple C2 and transmembrane domain containing 1
ENSG00000163395	284.07	17.69	4.0028	2.0321e-60	5.7919e-59	IGFN1	immunoglobulin-like and fibronectin type III domain containing 1
ENSG00000136068	2873.54	5883.3	-1.0342	2.276e-60	6.4825e-59	FLNB	filamin B
ENSG00000151458	2077.19	838.89	1.3087	2.706e-60	7.7013e-59	ANKRD50	ankyrin repeat domain 50
ENSG00000100711	218.38	772.35	-1.8207	3.0249e-60	8.6027e-59	ZFYVE21	zinc finger FYVE-type containing 21
ENSG00000167772	3744.89	1335.99	1.4861	3.3749e-60	9.5908e-59	ANGPTL4	angiopoietin like 4
ENSG00000115365	392.83	1172.49	-1.5753	3.6975e-60	1.05e-58	LANCL1	LanC like 1
ENSG00000123136	2191.75	882.71	1.3105	4.0469e-60	1.1484e-58	DDX39A	DExD-box helicase 39A
Novel.12952	361.64	5.79	5.8917	5.5919e-60	1.5856e-58	-	-
ENSG00000140682	489.13	1307.4	-1.4205	5.645e-60	1.5995e-58	TGFB1I1	transforming growth factor beta 1 induced transcript 1
ENSG00000101220	127.77	572.73	-2.1679	5.9268e-60	1.6781e-58	C20orf27	chromosome 20 open reading frame 27
ENSG00000144357	2277.21	952.31	1.2584	6.0418e-60	1.7094e-58	UBR3	ubiquitin protein ligase E3 component n-recognin 3
ENSG00000143256	1062.53	277.46	1.9393	6.6715e-60	1.8862e-58	PFDN2	prefoldin subunit 2
ENSG00000099998	178.34	680.78	-1.9377	9.3608e-60	2.6426e-58	GGT5	gamma-glutamyltransferase 5
ENSG00000135749	341.21	1086.3	-1.6682	9.9058e-60	2.7944e-58	PCNX2	pecanex 2
ENSG00000249898	284.08	14.66	4.2629	1.0191e-59	2.8728e-58	MCPH1-AS1	MCPH1 antisense RNA 1
ENSG00000114857	656.64	1772.87	-1.4303	1.121e-59	3.1576e-58	NKTR	natural killer cell triggering receptor
ENSG00000092203	2700.93	1330.21	1.0212	1.2076e-59	3.3991e-58	TOX4	TOX high mobility group box family member 4
ENSG00000096070	1961.02	790.38	1.3102	1.2322e-59	3.466e-58	BRPF3	bromodomain and PHD finger containing 3
ENSG00000078140	2900.53	1100.08	1.3999	1.2763e-59	3.5846e-58	UBE2K	ubiquitin conjugating enzyme E2 K
ENSG00000143507	518.81	100.99	2.3653	1.3626e-59	3.8242e-58	DUSP10	dual specificity phosphatase 10
ENSG00000006606	420.67	4.54	6.4499	1.4951e-59	4.193e-58	CCL26	C-C motif chemokine ligand 26
ENSG00000255150	345.27	47.75	2.8489	1.5798e-59	4.4273e-58	EID3	EP300 interacting inhibitor of differentiation 3
ENSG00000110002	118.07	533.37	-2.1803	1.6305e-59	4.5661e-58	VWA5A	von Willebrand factor A domain containing 5A
ENSG00000156671	2716.33	1230.14	1.1433	1.9524e-59	5.4635e-58	SAMD8	sterile alpha motif domain containing 8
ENSG00000115317	984.87	308.41	1.6752	2.5654e-59	7.1738e-58	HTRA2	HtrA serine peptidase 2
ENSG00000167123	2636.18	6594.39	-1.3236	3.0994e-59	8.6544e-58	CERCAM	cerebral endothelial cell adhesion molecule
ENSG00000275700	1869.48	723.5	1.3704	4.0324e-59	1.1251e-57	AATF	apoptosis antagonizing transcription factor
ENSG00000161021	1832.2	823.91	1.1534	4.6698e-59	1.302e-57	MAML1	mastermind like transcriptional coactivator 1
ENSG00000058085	2988.39	6051.73	-1.0186	4.7311e-59	1.3182e-57	LAMC2	laminin subunit gamma 2
ENSG00000185722	1064.26	2268.24	-1.0915	4.7717e-59	1.3285e-57	ANKFY1	ankyrin repeat and FYVE domain containing 1
ENSG00000173821	2747.59	5942.04	-1.1131	4.8192e-59	1.3408e-57	RNF213	ring finger protein 213
ENSG00000133935	18.57	295.97	-3.9821	4.88e-59	1.3567e-57	ERG28	ergosterol biosynthesis 28 homolog
ENSG00000205054	387.35	5.2	6.2309	6.0505e-59	1.6809e-57	LINC01121	long intergenic non-protein coding RNA 1121
ENSG00000033170	368.23	1167.9	-1.6611	7.3209e-59	2.0309e-57	FUT8	fucosyltransferase 8
ENSG00000100714	399.53	1090.3	-1.4469	7.8163e-59	2.1668e-57	MTHFD1	methylenetetrahydrofolate dehydrogenase, cyclohydrolase and formyltetrahydrofolate synthetase 1
ENSG00000099246	3589.9	1378.36	1.3822	7.9143e-59	2.1908e-57	RAB18	RAB18, member RAS oncogene family
ENSG00000155304	2890.98	1040.65	1.4752	7.9106e-59	2.1908e-57	HSPA13	heat shock protein family A (Hsp70) member 13
ENSG00000100796	2282.51	1000.01	1.1911	8.4497e-59	2.3374e-57	PPP4R3A	protein phosphatase 4 regulatory subunit 3A
ENSG00000145555	2732.45	1227.05	1.1536	8.6631e-59	2.3947e-57	MYO10	myosin X
ENSG00000107815	685.73	166.94	2.0366	9.0226e-59	2.4922e-57	TWNK	twinkle mtDNA helicase
ENSG00000053371	164.28	670.78	-2.0354	9.4741e-59	2.6151e-57	AKR7A2	aldo-keto reductase family 7 member A2
ENSG00000183760	377.91	57.87	2.7041	9.7048e-59	2.6768e-57	ACP7	acid phosphatase 7, tartrate resistant (putative)
ENSG00000144635	1476.15	558.67	1.4045	9.9252e-59	2.7357e-57	DYNC1LI1	dynein cytoplasmic 1 light intermediate chain 1
ENSG00000160908	886.27	296.47	1.5817	1.106e-58	3.0463e-57	ZNF394	zinc finger protein 394
ENSG00000233276	1097.9	3505.11	-1.6764	1.1534e-58	3.1745e-57	GPX1	glutathione peroxidase 1
ENSG00000164484	392.21	1141.93	-1.543	1.1755e-58	3.233e-57	TMEM200A	transmembrane protein 200A
ENSG00000170852	1844.86	790.89	1.2229	1.2462e-58	3.425e-57	KBTBD2	kelch repeat and BTB domain containing 2
ENSG00000099994	235.62	820.21	-1.802	1.2844e-58	3.5276e-57	SUSD2	sushi domain containing 2
ENSG00000107731	2384.54	924.68	1.3659	1.3982e-58	3.8373e-57	UNC5B	unc-5 netrin receptor B
ENSG00000172893	132.4	541.47	-2.0309	1.4228e-58	3.9019e-57	DHCR7	7-dehydrocholesterol reductase
ENSG00000196776	1640.66	3345.49	-1.0273	1.5391e-58	4.218e-57	CD47	CD47 molecule
ENSG00000116954	1637.06	691.67	1.2446	1.5879e-58	4.3456e-57	RRAGC	Ras related GTP binding C
Novel.17749	448.76	55.01	3.0399	1.8328e-58	5.0123e-57	-	-
ENSG00000102699	1159.02	2427.85	-1.0663	1.9565e-58	5.3465e-57	PARP4	poly(ADP-ribose) polymerase family member 4
ENSG00000104689	613.52	151.02	2.0276	2.4363e-58	6.6484e-57	TNFRSF10A	TNF receptor superfamily member 10a
ENSG00000138434	3843.06	1892.48	1.0223	2.5572e-58	6.9733e-57	ITPRID2	ITPR interacting domain containing 2
ENSG00000159377	4105.09	1998.19	1.0387	2.753e-58	7.5019e-57	PSMB4	proteasome subunit beta 4
ENSG00000101974	652.14	1532.87	-1.2319	2.9192e-58	7.9436e-57	ATP11C	ATPase phospholipid transporting 11C
ENSG00000130803	1278.06	449.53	1.5043	3.011e-58	8.1877e-57	ZNF317	zinc finger protein 317
ENSG00000172738	285.14	17.77	3.9882	3.0793e-58	8.3674e-57	TMEM217	transmembrane protein 217
ENSG00000126012	4021.09	1700.99	1.241	3.1561e-58	8.57e-57	KDM5C	lysine demethylase 5C
ENSG00000107140	1858.25	680.24	1.4481	3.8067e-58	1.0329e-56	TESK1	testis associated actin remodelling kinase 1
ENSG00000137491	271.03	13.38	4.3557	4.055e-58	1.0995e-56	SLCO2B1	solute carrier organic anion transporter family member 2B1
ENSG00000115129	162.49	666.4	-2.042	4.0985e-58	1.1105e-56	TP53I3	tumor protein p53 inducible protein 3
ENSG00000137502	186.17	643.95	-1.7883	4.8187e-58	1.3048e-56	RAB30	RAB30, member RAS oncogene family
ENSG00000129691	245.07	760.76	-1.6343	4.9273e-58	1.3332e-56	ASH2L	ASH2 like, histone lysine methyltransferase complex subunit
ENSG00000278053	1288.45	512.05	1.3318	5.2868e-58	1.4285e-56	DDX52	DExD-box helicase 52
ENSG00000170456	1121.28	421.99	1.4097	5.3412e-58	1.4422e-56	DENND5B	DENN domain containing 5B
ENSG00000148834	3231.83	1364.49	1.2448	6.7519e-58	1.8218e-56	GSTO1	glutathione S-transferase omega 1
ENSG00000071462	1544.26	596.89	1.3693	7.3177e-58	1.9731e-56	BUD23	BUD23, rRNA methyltransferase and ribosome maturation factor
ENSG00000175906	1404.76	515.76	1.445	7.3883e-58	1.9908e-56	ARL4D	ADP ribosylation factor like GTPase 4D
ENSG00000100418	1722.88	774.01	1.1541	8.8688e-58	2.388e-56	DESI1	desumoylating isopeptidase 1
ENSG00000147130	245.65	761.2	-1.6331	9.6204e-58	2.5886e-56	ZMYM3	zinc finger MYM-type containing 3
ENSG00000103449	298.11	32.28	3.2096	1.2261e-57	3.2969e-56	SALL1	spalt like transcription factor 1
ENSG00000114416	5022.28	2450.69	1.036	1.3578e-57	3.6483e-56	FXR1	FMR1 autosomal homolog 1
ENSG00000145476	192.34	695.4	-1.8515	1.3735e-57	3.6878e-56	CYP4V2	cytochrome P450 family 4 subfamily V member 2
ENSG00000128731	1323.53	3010.24	-1.1858	1.4271e-57	3.829e-56	HERC2	HECT and RLD domain containing E3 ubiquitin protein ligase 2
ENSG00000072682	5879.41	2924.33	1.0074	1.4857e-57	3.9836e-56	P4HA2	prolyl 4-hydroxylase subunit alpha 2
ENSG00000155096	4618.13	2068.72	1.1589	1.8077e-57	4.8437e-56	AZIN1	antizyme inhibitor 1
ENSG00000197989	704.12	206.26	1.7711	1.8277e-57	4.8939e-56	SNHG12	small nucleolar RNA host gene 12
ENSG00000111711	2312.4	958.93	1.2713	2.0736e-57	5.5445e-56	GOLT1B	golgi transport 1B
ENSG00000154065	109.71	488.91	-2.1533	2.1078e-57	5.632e-56	ANKRD29	ankyrin repeat domain 29
Novel.6852	587.55	3.1	7.5132	2.1957e-57	5.8628e-56	-	-
ENSG00000134109	3077.98	1506.71	1.0309	2.2775e-57	6.0771e-56	EDEM1	ER degradation enhancing alpha-mannosidase like protein 1
ENSG00000100426	974.82	357.15	1.4488	2.4243e-57	6.4598e-56	ZBED4	zinc finger BED-type containing 4
ENSG00000174996	1650.85	544.29	1.5999	2.549e-57	6.7874e-56	KLC2	kinesin light chain 2
ENSG00000168916	121.91	506.66	-2.0564	2.6502e-57	7.047e-56	ZNF608	zinc finger protein 608
ENSG00000185189	291.24	884.32	-1.604	2.6836e-57	7.1309e-56	NRBP2	nuclear receptor binding protein 2
ENSG00000187535	246.03	830.73	-1.759	2.6924e-57	7.1494e-56	IFT140	intraflagellar transport 140
ENSG00000117335	1478.05	3041.51	-1.0401	2.7178e-57	7.2119e-56	CD46	CD46 molecule
ENSG00000129244	526.89	3.49	7.2162	2.7389e-57	7.2627e-56	ATP1B2	ATPase Na+/K+ transporting subunit beta 2
ENSG00000220785	148.91	578.62	-1.9626	4.735e-57	1.2547e-55	MTMR9LP	myotubularin related protein 9-like, pseudogene
ENSG00000135241	1914.57	681.86	1.4911	5.0026e-57	1.3247e-55	PNPLA8	patatin like phospholipase domain containing 8
ENSG00000129460	648.58	184.5	1.811	5.0177e-57	1.3278e-55	NGDN	neuroguidin
ENSG00000059758	1218.1	438.98	1.4739	5.7254e-57	1.514e-55	CDK17	cyclin dependent kinase 17
ENSG00000100823	1128.09	2325.19	-1.0432	6.2801e-57	1.6588e-55	APEX1	apurinic/apyrimidinic endodeoxyribonuclease 1
ENSG00000105497	844.98	244.01	1.7894	6.2813e-57	1.6588e-55	ZNF175	zinc finger protein 175
ENSG00000143847	378.19	1142.11	-1.5962	7.4456e-57	1.9649e-55	PPFIA4	PTPRF interacting protein alpha 4
ENSG00000140285	2832.33	6988.36	-1.3023	8.055e-57	2.1243e-55	FGF7	fibroblast growth factor 7
ENSG00000123131	833.64	1996.26	-1.2613	1.0093e-56	2.6598e-55	PRDX4	peroxiredoxin 4
ENSG00000170043	245.72	764.98	-1.6401	1.1604e-56	3.056e-55	TRAPPC1	trafficking protein particle complex 1
ENSG00000148484	800.07	1924.38	-1.2654	1.2681e-56	3.3374e-55	RSU1	Ras suppressor protein 1
ENSG00000163738	409.12	49.97	3.0308	1.388e-56	3.6504e-55	MTHFD2L	methylenetetrahydrofolate dehydrogenase (NADP+ dependent) 2 like
ENSG00000109654	2702.68	1106.44	1.2887	1.4841e-56	3.9005e-55	TRIM2	tripartite motif containing 2
ENSG00000254122	125.55	560.36	-2.1552	1.5773e-56	4.1424e-55	PCDHGB7	protocadherin gamma subfamily B, 7
ENSG00000225611	1329.7	2.06	9.4254	1.7114e-56	4.4916e-55	LINC02158	long intergenic non-protein coding RNA 2158
ENSG00000125384	174.88	636.45	-1.8655	1.7863e-56	4.6849e-55	PTGER2	prostaglandin E receptor 2
ENSG00000152402	759.63	178.49	2.0901	1.9495e-56	5.1096e-55	GUCY1A2	guanylate cyclase 1 soluble subunit alpha 2
ENSG00000197858	1288.35	2922.6	-1.1831	2.0932e-56	5.4825e-55	GPAA1	glycosylphosphatidylinositol anchor attachment 1
ENSG00000140743	1426.35	614.52	1.2139	2.1748e-56	5.6924e-55	CDR2	cerebellar degeneration related protein 2
ENSG00000146731	4737.15	2348.54	1.0127	2.4623e-56	6.4406e-55	CCT6A	chaperonin containing TCP1 subunit 6A
ENSG00000067141	565.43	1486.35	-1.3924	2.5853e-56	6.7576e-55	NEO1	neogenin 1
ENSG00000163683	1727.35	3875.46	-1.1649	2.8128e-56	7.3473e-55	SMIM14	small integral membrane protein 14
ENSG00000090975	944.01	326.66	1.5277	3.4769e-56	9.0697e-55	PITPNM2	phosphatidylinositol transfer protein membrane associated 2
ENSG00000163739	278.22	820.85	-1.561	4.1886e-56	1.0919e-54	CXCL1	C-X-C motif chemokine ligand 1
ENSG00000143862	1231.48	337.25	1.8669	4.4319e-56	1.1545e-54	ARL8A	ADP ribosylation factor like GTPase 8A
ENSG00000109046	1476.77	3068.71	-1.0544	4.4434e-56	1.1567e-54	WSB1	WD repeat and SOCS box containing 1
ENSG00000135090	2336.31	1093.09	1.0962	4.4782e-56	1.165e-54	TAOK3	TAO kinase 3
ENSG00000176783	549.39	1378.16	-1.3293	4.7696e-56	1.24e-54	RUFY1	RUN and FYVE domain containing 1
ENSG00000143183	2592.29	1090.61	1.2503	5.4243e-56	1.4092e-54	TMCO1	transmembrane and coiled-coil domains 1
ENSG00000143774	1342.59	3204.13	-1.2564	5.8179e-56	1.5105e-54	GUK1	guanylate kinase 1
ENSG00000101782	2891.78	1393.05	1.0549	6.6351e-56	1.7215e-54	RIOK3	RIO kinase 3
ENSG00000102172	2531.72	1180.79	1.1009	6.6672e-56	1.7286e-54	SMS	spermine synthase
ENSG00000166188	862.1	245.29	1.8083	6.7774e-56	1.756e-54	ZNF319	zinc finger protein 319
ENSG00000062650	2507.22	1153.52	1.1202	6.8412e-56	1.7713e-54	WAPL	WAPL cohesin release factor
ENSG00000157224	1830.76	793.88	1.2066	8.0304e-56	2.0779e-54	CLDN12	claudin 12
ENSG00000148218	448.91	1140.61	-1.3463	8.073e-56	2.0875e-54	ALAD	aminolevulinate dehydratase
ENSG00000137962	1072.62	2386.87	-1.1526	8.1374e-56	2.1027e-54	ARHGAP29	Rho GTPase activating protein 29
ENSG00000145779	102.78	479.55	-2.2188	8.3948e-56	2.1678e-54	TNFAIP8	TNF alpha induced protein 8
ENSG00000162378	719.01	1641.97	-1.1907	8.5693e-56	2.2113e-54	ZYG11B	zyg-11 family member B, cell cycle regulator
ENSG00000102882	745.59	1763.99	-1.244	1.048e-55	2.7025e-54	MAPK3	mitogen-activated protein kinase 3
ENSG00000160285	1497.09	3515.79	-1.2331	1.1857e-55	3.0558e-54	LSS	lanosterol synthase
ENSG00000107104	631.27	1470.05	-1.2195	1.3223e-55	3.4054e-54	KANK1	KN motif and ankyrin repeat domains 1
ENSG00000145348	230.35	743.78	-1.6881	2.095e-55	5.3846e-54	TBCK	TBC1 domain containing kinase
ENSG00000221926	706.86	183.58	1.9445	2.2202e-55	5.6987e-54	TRIM16	tripartite motif containing 16
ENSG00000125968	270.4	988.16	-1.8744	2.2441e-55	5.7561e-54	ID1	inhibitor of DNA binding 1, HLH protein
ENSG00000159720	3038.82	1344.07	1.1764	2.3775e-55	6.0944e-54	ATP6V0D1	ATPase H+ transporting V0 subunit d1
ENSG00000062282	75.59	394.95	-2.3879	2.3883e-55	6.118e-54	DGAT2	diacylglycerol O-acyltransferase 2
ENSG00000109610	664.54	1926.09	-1.5373	2.8141e-55	7.1991e-54	SOD3	superoxide dismutase 3
ENSG00000197451	3095.4	1286.39	1.2673	2.8127e-55	7.1991e-54	HNRNPAB	heterogeneous nuclear ribonucleoprotein A/B
ENSG00000143622	1191.92	466.34	1.3543	3.102e-55	7.9251e-54	RIT1	Ras like without CAAX 1
ENSG00000101654	1669.01	736.41	1.1811	3.1623e-55	8.0738e-54	RNMT	RNA guanine-7 methyltransferase
ENSG00000142733	243.33	821.75	-1.7576	3.4481e-55	8.7976e-54	MAP3K6	mitogen-activated protein kinase kinase kinase 6
ENSG00000037474	2154.02	1049.52	1.0378	3.5777e-55	9.1221e-54	NSUN2	NOP2/Sun RNA methyltransferase family member 2
ENSG00000137501	233.65	774.45	-1.7288	3.617e-55	9.2163e-54	SYTL2	synaptotagmin like 2
ENSG00000196352	4144.53	1798.28	1.205	3.642e-55	9.2677e-54	CD55	CD55 molecule (Cromer blood group)
ENSG00000117906	444.92	1264.32	-1.5079	3.6923e-55	9.3895e-54	RCN2	reticulocalbin 2
ENSG00000175395	81.18	417.76	-2.3599	3.82e-55	9.7078e-54	ZNF25	zinc finger protein 25
ENSG00000067048	2868.89	1267.46	1.1794	4.0439e-55	1.027e-53	DDX3Y	DEAD-box helicase 3 Y-linked
ENSG00000055483	2172.39	955.36	1.1842	4.2099e-55	1.0684e-53	USP36	ubiquitin specific peptidase 36
ENSG00000168389	274.37	22.39	3.6089	4.2453e-55	1.0767e-53	MFSD2A	major facilitator superfamily domain containing 2A
ENSG00000162433	2389.46	1175.3	1.024	7.7381e-55	1.9613e-53	AK4	adenylate kinase 4
ENSG00000171388	128	539.46	-2.0792	7.8646e-55	1.992e-53	APLN	apelin
ENSG00000121104	453.51	87.41	2.384	8.12e-55	2.0554e-53	FAM117A	family with sequence similarity 117 member A
ENSG00000119714	597.56	1698.26	-1.5097	8.3642e-55	2.1158e-53	GPR68	G protein-coupled receptor 68
ENSG00000164430	546.38	112.48	2.2757	9.2518e-55	2.3342e-53	CGAS	cyclic GMP-AMP synthase
ENSG00000108784	486.08	1239.22	-1.3526	1.1282e-54	2.8446e-53	NAGLU	N-acetyl-alpha-glucosaminidase
ENSG00000133812	753.12	1840.4	-1.2881	1.1654e-54	2.9364e-53	SBF2	SET binding factor 2
ENSG00000159231	139.37	604.86	-2.1245	1.2401e-54	3.1227e-53	CBR3	carbonyl reductase 3
ENSG00000104221	581.74	142.85	2.0271	1.253e-54	3.153e-53	BRF2	BRF2, RNA polymerase III transcription initiation factor subunit
ENSG00000054598	622.53	152.15	2.0379	1.3454e-54	3.3833e-53	FOXC1	forkhead box C1
ENSG00000204291	314.82	1030.64	-1.7152	1.3621e-54	3.4231e-53	COL15A1	collagen type XV alpha 1 chain
ENSG00000158406	318.95	35.9	3.1481	1.4953e-54	3.7554e-53	HIST1H4H	histone cluster 1 H4 family member h
ENSG00000136205	840.06	1941.49	-1.2104	1.5123e-54	3.7956e-53	TNS3	tensin 3
ENSG00000134901	67.79	375.37	-2.4663	1.5168e-54	3.8043e-53	KDELC1	KDEL motif containing 1
ENSG00000110013	341.86	968.6	-1.4994	1.6636e-54	4.1683e-53	SIAE	sialic acid acetylesterase
ENSG00000168497	92	456.9	-2.3048	1.7054e-54	4.2689e-53	CAVIN2	caveolae associated protein 2
ENSG00000137285	416.49	4.35	6.6314	1.7416e-54	4.3568e-53	TUBB2B	tubulin beta 2B class IIb
ENSG00000163605	1884.23	834.39	1.1765	1.8342e-54	4.5854e-53	PPP4R2	protein phosphatase 4 regulatory subunit 2
ENSG00000072803	2603.3	1249.22	1.0599	2.1302e-54	5.3221e-53	FBXW11	F-box and WD repeat domain containing 11
ENSG00000105656	1415.72	487.29	1.5371	2.2172e-54	5.5359e-53	ELL	elongation factor for RNA polymerase II
ENSG00000081923	964.35	2135.08	-1.1466	2.8189e-54	7.0334e-53	ATP8B1	ATPase phospholipid transporting 8B1
ENSG00000127947	3742.99	1692.1	1.1462	2.8416e-54	7.0855e-53	PTPN12	protein tyrosine phosphatase, non-receptor type 12
ENSG00000142892	593.07	1485.82	-1.3231	3.034e-54	7.5604e-53	PIGK	phosphatidylinositol glycan anchor biosynthesis class K
ENSG00000138135	95.68	471	-2.2938	3.0937e-54	7.7042e-53	CH25H	cholesterol 25-hydroxylase
ENSG00000225217	474.12	3.49	7.0637	3.3791e-54	8.4094e-53	HSPA7	heat shock protein family A (Hsp70) member 7
ENSG00000205581	1035.67	2284.87	-1.1406	3.4026e-54	8.4624e-53	HMGN1	high mobility group nucleosome binding domain 1
ENSG00000167900	213.68	935.37	-2.1353	3.4265e-54	8.5164e-53	TK1	thymidine kinase 1
ENSG00000138002	206.96	685.37	-1.73	4.6454e-54	1.1524e-52	IFT172	intraflagellar transport 172
ENSG00000070761	854.76	283.85	1.5917	4.7807e-54	1.1852e-52	CFAP20	cilia and flagella associated protein 20
ENSG00000110315	175.97	607.02	-1.7845	5.3407e-54	1.3214e-52	RNF141	ring finger protein 141
ENSG00000165355	1018.29	388.91	1.3904	5.4242e-54	1.3412e-52	FBXO33	F-box protein 33
ENSG00000114529	320.17	47.68	2.747	5.6304e-54	1.3913e-52	C3orf52	chromosome 3 open reading frame 52
ENSG00000065600	487.81	90.77	2.4274	6.4794e-54	1.6001e-52	TMEM206	transmembrane protein 206
ENSG00000279095	585.87	137.8	2.0931	6.677e-54	1.6478e-52	AC243964.3	TEC
ENSG00000250208	307.06	38.02	3.0128	6.9653e-54	1.7179e-52	FZD10-DT	FZD10 divergent transcript
ENSG00000224531	684.37	210.02	1.7051	6.9832e-54	1.7212e-52	SMIM13	small integral membrane protein 13
ENSG00000196365	4864.05	1729.51	1.491	7.8984e-54	1.9455e-52	LONP1	lon peptidase 1, mitochondrial
ENSG00000116514	902.5	309.11	1.543	8.829e-54	2.1733e-52	RNF19B	ring finger protein 19B
ENSG00000140511	347.43	1121.1	-1.6939	9.812e-54	2.4138e-52	HAPLN3	hyaluronan and proteoglycan link protein 3
ENSG00000138646	493.21	80.34	2.6085	1.0184e-53	2.5037e-52	HERC5	HECT and RLD domain containing E3 ubiquitin protein ligase 5
ENSG00000123096	136.19	585.18	-2.1052	1.109e-53	2.7247e-52	SSPN	sarcospan
ENSG00000118900	3288.81	1475.7	1.1557	1.1547e-53	2.8351e-52	UBN1	ubinuclein 1
ENSG00000229847	345.57	944.66	-1.4487	1.3184e-53	3.235e-52	EMX2OS	EMX2 opposite strand/antisense RNA
ENSG00000146083	1149.47	389.73	1.5573	1.4525e-53	3.5617e-52	RNF44	ring finger protein 44
ENSG00000111011	2337.57	991.57	1.2383	1.4645e-53	3.5889e-52	RSRC2	arginine and serine rich coiled-coil 2
ENSG00000135766	2826.82	1343.78	1.0731	1.5926e-53	3.9004e-52	EGLN1	egl-9 family hypoxia inducible factor 1
ENSG00000119403	186.26	679.8	-1.8732	1.8507e-53	4.5266e-52	PHF19	PHD finger protein 19
ENSG00000154258	82.75	399.32	-2.2704	1.9156e-53	4.6824e-52	ABCA9	ATP binding cassette subfamily A member 9
ENSG00000095794	609.21	172.55	1.8199	1.9486e-53	4.76e-52	CREM	cAMP responsive element modulator
ENSG00000187210	147.2	545.56	-1.8871	2.2613e-53	5.5205e-52	GCNT1	glucosaminyl (N-acetyl) transferase 1, core 2
ENSG00000083123	83	407.91	-2.3022	2.6315e-53	6.4162e-52	BCKDHB	branched chain keto acid dehydrogenase E1 subunit beta
ENSG00000127948	3615.05	1194.72	1.5965	2.8838e-53	7.0267e-52	POR	cytochrome p450 oxidoreductase
ENSG00000165916	3439.3	1568.67	1.1314	3.1442e-53	7.6563e-52	PSMC3	proteasome 26S subunit, ATPase 3
ENSG00000079931	1040.73	2311.2	-1.151	3.2087e-53	7.8085e-52	MOXD1	monooxygenase DBH like 1
ENSG00000102007	675.64	1725.12	-1.3503	3.4619e-53	8.4193e-52	PLP2	proteolipid protein 2
ENSG00000100335	1966.46	896.49	1.1324	3.6635e-53	8.9041e-52	MIEF1	mitochondrial elongation factor 1
ENSG00000197763	41.15	311.36	-2.9184	3.7744e-53	9.1678e-52	TXNRD3	thioredoxin reductase 3
ENSG00000214575	630.97	189.74	1.7335	4.2103e-53	1.0214e-51	CPEB1	cytoplasmic polyadenylation element binding protein 1
ENSG00000161544	1016.81	2740.29	-1.4324	4.5943e-53	1.1138e-51	CYGB	cytoglobin
ENSG00000257354	114.26	552.82	-2.2676	4.6545e-53	1.1277e-51	AC048341.1	novel transcript
ENSG00000145685	3871.46	1821.64	1.0883	5.3875e-53	1.3045e-51	LHFPL2	LHFPL tetraspan subfamily member 2
ENSG00000107643	1088.14	385.45	1.4983	6.3612e-53	1.5383e-51	MAPK8	mitogen-activated protein kinase 8
ENSG00000023902	1837.11	555.45	1.7251	6.4566e-53	1.5604e-51	PLEKHO1	pleckstrin homology domain containing O1
ENSG00000085788	384.78	1034.56	-1.4242	6.7174e-53	1.6214e-51	DDHD2	DDHD domain containing 2
ENSG00000100968	1292.44	3260.66	-1.3368	9.1859e-53	2.2158e-51	NFATC4	nuclear factor of activated T cells 4
ENSG00000070087	4762.05	2147.45	1.1498	9.3439e-53	2.2525e-51	PFN2	profilin 2
ENSG00000105223	2003.82	4988.3	-1.3167	9.4386e-53	2.2739e-51	PLD3	phospholipase D family member 3
ENSG00000114784	1317.11	468	1.4942	1.1855e-52	2.8525e-51	EIF1B	eukaryotic translation initiation factor 1B
ENSG00000135597	1235.06	516.46	1.2561	1.2883e-52	3.096e-51	REPS1	RALBP1 associated Eps domain containing 1
ENSG00000146872	1833.89	764.78	1.2628	1.3497e-52	3.2415e-51	TLK2	tousled like kinase 2
ENSG00000157456	57.59	353.47	-2.6276	1.5379e-52	3.6912e-51	CCNB2	cyclin B2
ENSG00000135541	1405.15	538.94	1.383	1.8695e-52	4.4843e-51	AHI1	Abelson helper integration site 1
ENSG00000094975	1477.68	565.65	1.3852	1.885e-52	4.5185e-51	SUCO	SUN domain containing ossification factor
ENSG00000158560	258.8	10.94	4.563	2.1182e-52	5.0714e-51	DYNC1I1	dynein cytoplasmic 1 intermediate chain 1
ENSG00000096433	2078.69	4504.74	-1.1165	2.1444e-52	5.1308e-51	ITPR3	inositol 1,4,5-trisphosphate receptor type 3
ENSG00000197323	1961.78	788.69	1.3157	2.2805e-52	5.453e-51	TRIM33	tripartite motif containing 33
ENSG00000163171	492.76	1214.53	-1.2996	2.3285e-52	5.5644e-51	CDC42EP3	CDC42 effector protein 3
ENSG00000074181	772.19	2142.79	-1.4745	2.4542e-52	5.861e-51	NOTCH3	notch 3
ENSG00000095383	848.85	2133.22	-1.3312	2.5005e-52	5.968e-51	TBC1D2	TBC1 domain family member 2
ENSG00000175066	237.04	756.75	-1.671	2.519e-52	6.0084e-51	GK5	glycerol kinase 5
ENSG00000237125	111.05	477.74	-2.099	2.6596e-52	6.3398e-51	HAND2-AS1	HAND2 antisense RNA 1
ENSG00000180902	131.79	546.38	-2.0583	3.0098e-52	7.1614e-51	D2HGDH	D-2-hydroxyglutarate dehydrogenase
ENSG00000147050	1116.93	394.65	1.5013	3.3886e-52	8.0576e-51	KDM6A	lysine demethylase 6A
ENSG00000131941	259.4	23.32	3.4668	4.0775e-52	9.6898e-51	RHPN2	rhophilin Rho GTPase binding protein 2
ENSG00000151414	4017.74	1669.66	1.2675	4.3683e-52	1.0374e-50	NEK7	NIMA related kinase 7
ENSG00000101665	2040.01	994.74	1.0364	4.4437e-52	1.0547e-50	SMAD7	SMAD family member 7
ENSG00000176986	1918.18	921.81	1.0573	4.5274e-52	1.0739e-50	SEC24C	SEC24 homolog C, COPII coat complex component
ENSG00000109917	1162.9	463.17	1.3266	4.9941e-52	1.1839e-50	ZPR1	ZPR1 zinc finger
ENSG00000103544	581.45	1416.49	-1.2825	5.1517e-52	1.2205e-50	VPS35L	VPS35 endosomal protein sorting factor like
ENSG00000120008	704.48	1542.23	-1.1301	5.2396e-52	1.2398e-50	WDR11	WD repeat domain 11
ENSG00000119048	1983.2	798.57	1.3136	5.5549e-52	1.3136e-50	UBE2B	ubiquitin conjugating enzyme E2 B
ENSG00000155755	202.82	648.33	-1.6763	5.6032e-52	1.3242e-50	TMEM237	transmembrane protein 237
ENSG00000156502	1009.65	372.77	1.439	5.8088e-52	1.3719e-50	SUPV3L1	Suv3 like RNA helicase
ENSG00000138778	195.79	732.11	-1.9006	5.8916e-52	1.3906e-50	CENPE	centromere protein E
ENSG00000119523	1579.99	705.75	1.1633	5.9355e-52	1.4001e-50	ALG2	ALG2, alpha-1,3/1,6-mannosyltransferase
ENSG00000182700	85.12	420.57	-2.3006	6.0736e-52	1.4318e-50	IGIP	IgA inducing protein
ENSG00000125945	375.83	1026.83	-1.4497	6.3855e-52	1.5044e-50	ZNF436	zinc finger protein 436
ENSG00000148926	21208.16	9580.9	1.1463	6.9915e-52	1.6462e-50	ADM	adrenomedullin
ENSG00000160888	1147.73	371.14	1.6286	7.398e-52	1.7408e-50	IER2	immediate early response 2
ENSG00000119938	603.86	169.37	1.8346	8.8841e-52	2.0893e-50	PPP1R3C	protein phosphatase 1 regulatory subunit 3C
ENSG00000166997	219.7	691.01	-1.6558	9.1446e-52	2.1492e-50	CNPY4	canopy FGF signaling regulator 4
ENSG00000196313	1592.09	698.98	1.1883	9.4729e-52	2.225e-50	POM121	POM121 transmembrane nucleoporin
ENSG00000164342	55.12	339.72	-2.6156	1.0727e-51	2.5181e-50	TLR3	toll like receptor 3
ENSG00000284024	924.22	290.4	1.6676	1.2076e-51	2.8329e-50	HSPA14	heat shock protein family A (Hsp70) member 14
ENSG00000119231	1620.82	762.53	1.0883	1.2704e-51	2.9784e-50	SENP5	SUMO specific peptidase 5
ENSG00000013288	1102.63	2420.08	-1.135	1.3376e-51	3.134e-50	MAN2B2	mannosidase alpha class 2B member 2
ENSG00000099364	1615.73	463.43	1.7998	1.4248e-51	3.3364e-50	FBXL19	F-box and leucine rich repeat protein 19
ENSG00000132740	757.18	215.26	1.8105	1.71e-51	4.0019e-50	IGHMBP2	immunoglobulin mu DNA binding protein 2
ENSG00000081019	948.2	337.41	1.4911	1.7653e-51	4.1286e-50	RSBN1	round spermatid basic protein 1
ENSG00000171208	362.03	46.02	2.9775	1.8777e-51	4.3888e-50	NETO2	neuropilin and tolloid like 2
ENSG00000119771	1236.46	477.44	1.37	1.9522e-51	4.5603e-50	KLHL29	kelch like family member 29
ENSG00000114054	132.57	504.8	-1.9288	2.271e-51	5.3017e-50	PCCB	propionyl-CoA carboxylase subunit beta
ENSG00000103051	582.12	1375.94	-1.2427	2.9373e-51	6.853e-50	COG4	component of oligomeric golgi complex 4
ENSG00000184545	299.34	6.58	5.5322	2.9607e-51	6.9035e-50	DUSP8	dual specificity phosphatase 8
ENSG00000171928	1627.07	642.04	1.3424	3.25e-51	7.5735e-50	TVP23B	trans-golgi network vesicle protein 23 homolog B
ENSG00000149547	739.33	1611.79	-1.125	3.2824e-51	7.6444e-50	EI24	EI24, autophagy associated transmembrane protein
ENSG00000126261	2933.21	1462.69	1.0049	3.7418e-51	8.7091e-50	UBA2	ubiquitin like modifier activating enzyme 2
ENSG00000054267	2025.96	892.92	1.1833	4.4324e-51	1.031e-49	ARID4B	AT-rich interaction domain 4B
ENSG00000115758	1265.95	532.34	1.2504	5.4258e-51	1.2606e-49	ODC1	ornithine decarboxylase 1
ENSG00000047634	962.15	302.67	1.6697	5.5698e-51	1.2932e-49	SCML1	Scm polycomb group protein like 1
ENSG00000153714	1008.15	407.55	1.3074	5.8754e-51	1.3634e-49	LURAP1L	leucine rich adaptor protein 1 like
ENSG00000069345	3114.57	1530.63	1.026	6.3012e-51	1.4613e-49	DNAJA2	DnaJ heat shock protein family (Hsp40) member A2
ENSG00000058600	1153.77	433.94	1.4102	6.6083e-51	1.5316e-49	POLR3E	RNA polymerase III subunit E
ENSG00000143127	118.67	467.81	-1.9812	6.8067e-51	1.5766e-49	ITGA10	integrin subunit alpha 10
ENSG00000140092	772.1	1661.03	-1.1055	7.0169e-51	1.6243e-49	FBLN5	fibulin 5
ENSG00000136824	282.12	858.04	-1.6024	8.6462e-51	2.0003e-49	SMC2	structural maintenance of chromosomes 2
ENSG00000123933	991.89	2397.23	-1.2747	9.6672e-51	2.2352e-49	MXD4	MAX dimerization protein 4
ENSG00000145423	276.28	788	-1.513	1.037e-50	2.3962e-49	SFRP2	secreted frizzled related protein 2
ENSG00000198700	865.31	1887.86	-1.1251	1.0691e-50	2.4689e-49	IPO9	importin 9
ENSG00000175376	786.57	275.49	1.5114	1.1121e-50	2.5666e-49	EIF1AD	eukaryotic translation initiation factor 1A domain containing
ENSG00000169635	432.77	97.05	2.1544	1.1329e-50	2.613e-49	HIC2	HIC ZBTB transcriptional repressor 2
ENSG00000119737	254.42	26.22	3.2842	1.1662e-50	2.6883e-49	GPR75	G protein-coupled receptor 75
ENSG00000203837	256.02	9.32	4.8194	1.2008e-50	2.7648e-49	PNLIPRP3	pancreatic lipase related protein 3
ENSG00000117632	560.08	1290.19	-1.2043	1.2099e-50	2.7841e-49	STMN1	stathmin 1
ENSG00000092445	771.95	262.8	1.5536	1.309e-50	3.0103e-49	TYRO3	TYRO3 protein tyrosine kinase
ENSG00000109436	2176.68	1064.2	1.0316	1.4246e-50	3.2742e-49	TBC1D9	TBC1 domain family member 9
ENSG00000151014	355.84	64.26	2.4729	1.4838e-50	3.4062e-49	NOCT	nocturnin
ENSG00000105559	860.77	1931.9	-1.1671	1.5463e-50	3.5474e-49	PLEKHA4	pleckstrin homology domain containing A4
ENSG00000123094	5058.16	2228.81	1.1827	1.9076e-50	4.3711e-49	RASSF8	Ras association domain family member 8
ENSG00000125835	2510.8	999.41	1.3284	1.9342e-50	4.4294e-49	SNRPB	small nuclear ribonucleoprotein polypeptides B and B1
ENSG00000166925	2397.57	866.19	1.4677	1.9754e-50	4.5212e-49	TSC22D4	TSC22 domain family member 4
ENSG00000138246	1447.59	2959.62	-1.0306	1.9982e-50	4.5706e-49	DNAJC13	DnaJ heat shock protein family (Hsp40) member C13
ENSG00000153066	1542.63	633.5	1.2818	2.1086e-50	4.8203e-49	TXNDC11	thioredoxin domain containing 11
ENSG00000100505	390.4	69.73	2.4899	2.156e-50	4.9257e-49	TRIM9	tripartite motif containing 9
ENSG00000119943	98.92	439.79	-2.1508	2.2027e-50	5.0294e-49	PYROXD2	pyridine nucleotide-disulphide oxidoreductase domain 2
ENSG00000197956	3053.07	6190.89	-1.0201	2.3799e-50	5.4306e-49	S100A6	S100 calcium binding protein A6
ENSG00000135637	648.53	161.07	2.0039	2.5414e-50	5.7957e-49	CCDC142	coiled-coil domain containing 142
ENSG00000111424	406.08	1213.7	-1.5821	2.5529e-50	5.8185e-49	VDR	vitamin D receptor
ENSG00000146826	695.74	193.36	1.845	2.6594e-50	6.0576e-49	C7orf43	chromosome 7 open reading frame 43
ENSG00000135540	364.44	951.3	-1.3849	2.8499e-50	6.4879e-49	NHSL1	NHS like 1
ENSG00000285106	338.01	61.21	2.4612	2.8635e-50	6.515e-49	AC016831.6	novel transcript
ENSG00000154640	1233.01	490.94	1.3313	2.9605e-50	6.7317e-49	BTG3	BTG anti-proliferation factor 3
ENSG00000210135	71.65	513.12	-2.8381	3.3758e-50	7.6714e-49	MT-TN	mitochondrially encoded tRNA asparagine
ENSG00000166922	797.66	278.71	1.5194	4.2906e-50	9.7445e-49	SCG5	secretogranin V
ENSG00000103241	277.14	32.32	3.1021	4.524e-50	1.0268e-48	FOXF1	forkhead box F1
ENSG00000182054	254.63	761.24	-1.5812	4.7549e-50	1.0786e-48	IDH2	isocitrate dehydrogenase (NADP(+)) 2, mitochondrial
ENSG00000079313	1028.48	307.76	1.7393	4.813e-50	1.0911e-48	REXO1	RNA exonuclease 1 homolog
ENSG00000111885	1558.98	3524.22	-1.1755	5.2283e-50	1.1846e-48	MAN1A1	mannosidase alpha class 1A member 1
ENSG00000136689	390.68	80.08	2.2894	5.5509e-50	1.257e-48	IL1RN	interleukin 1 receptor antagonist
ENSG00000005073	793.1	220.04	1.8497	5.7991e-50	1.3124e-48	HOXA11	homeobox A11
ENSG00000140545	5798.09	11864.56	-1.0334	6.1002e-50	1.3797e-48	MFGE8	milk fat globule-EGF factor 8 protein
ENSG00000075142	437.01	1058.82	-1.2765	6.3277e-50	1.4303e-48	SRI	sorcin
ENSG00000165997	938.76	321.38	1.5477	6.9563e-50	1.5715e-48	ARL5B	ADP ribosylation factor like GTPase 5B
ENSG00000260804	28.67	277.95	-3.272	7.1543e-50	1.6153e-48	LINC01963	long intergenic non-protein coding RNA 1963
ENSG00000204264	416.82	1142.17	-1.4573	7.2199e-50	1.6291e-48	PSMB8	proteasome subunit beta 8
ENSG00000167977	1403	525.85	1.4142	8.3836e-50	1.8906e-48	KCTD5	potassium channel tetramerization domain containing 5
ENSG00000109089	2101.01	780.94	1.427	9.1866e-50	2.0705e-48	CDR2L	cerebellar degeneration related protein 2 like
ENSG00000101474	787.16	1662.81	-1.0788	9.3245e-50	2.1003e-48	APMAP	adipocyte plasma membrane associated protein
ENSG00000154978	2505.32	1251.16	1.0014	9.4028e-50	2.1167e-48	VOPP1	VOPP1, WBP1/VOPP1 family member
ENSG00000006468	242.64	760.06	-1.6433	9.5956e-50	2.1589e-48	ETV1	ETS variant 1
ENSG00000171408	202.26	649.06	-1.6803	9.8425e-50	2.2131e-48	PDE7B	phosphodiesterase 7B
ENSG00000130758	838.07	234.67	1.8334	1.0852e-49	2.4386e-48	MAP3K10	mitogen-activated protein kinase kinase kinase 10
ENSG00000151746	982.45	376.93	1.3827	1.1546e-49	2.5931e-48	BICD1	BICD cargo adaptor 1
ENSG00000004961	880.3	319.57	1.4611	1.3717e-49	3.0789e-48	HCCS	holocytochrome c synthase
ENSG00000114796	1640.65	671.91	1.2901	1.4288e-49	3.2016e-48	KLHL24	kelch like family member 24
ENSG00000198722	320.82	891.55	-1.4765	1.5196e-49	3.4029e-48	UNC13B	unc-13 homolog B
ENSG00000196843	1043.65	278.1	1.9047	1.5216e-49	3.4054e-48	ARID5A	AT-rich interaction domain 5A
ENSG00000274211	1058.71	410.86	1.3638	1.5595e-49	3.4882e-48	SOCS7	suppressor of cytokine signaling 7
ENSG00000160199	929.16	360.78	1.3662	1.9275e-49	4.3089e-48	PKNOX1	PBX/knotted 1 homeobox 1
ENSG00000144736	755.2	271.61	1.4746	1.9484e-49	4.353e-48	SHQ1	SHQ1, H/ACA ribonucleoprotein assembly factor
ENSG00000120727	1557.72	554.39	1.4927	2.2623e-49	5.0514e-48	PAIP2	poly(A) binding protein interacting protein 2
ENSG00000011260	1343.65	519.75	1.3705	2.2738e-49	5.0742e-48	UTP18	UTP18, small subunit processome component
ENSG00000005513	235.14	12.14	4.2646	2.2994e-49	5.1283e-48	SOX8	SRY-box 8
ENSG00000172780	392.11	75.97	2.3656	2.5127e-49	5.6008e-48	RAB43	RAB43, member RAS oncogene family
ENSG00000162591	664.81	5737.72	-3.1105	2.5577e-49	5.6978e-48	MEGF6	multiple EGF like domains 6
ENSG00000164309	766.92	270.53	1.504	2.5598e-49	5.699e-48	CMYA5	cardiomyopathy associated 5
ENSG00000185262	568.9	161.25	1.8212	2.5959e-49	5.7762e-48	UBALD2	UBA like domain containing 2
ENSG00000116191	902.04	2259.55	-1.3227	2.8178e-49	6.2663e-48	RALGPS2	Ral GEF with PH domain and SH3 binding motif 2
ENSG00000139182	249.05	773.33	-1.6354	2.8364e-49	6.3041e-48	CLSTN3	calsyntenin 3
ENSG00000072571	62.85	350.55	-2.4734	2.8386e-49	6.3052e-48	HMMR	hyaluronan mediated motility receptor
ENSG00000260852	371.6	74.66	2.3137	2.9591e-49	6.5691e-48	FBXL19-AS1	FBXL19 antisense RNA 1
ENSG00000116171	1300.27	2783.74	-1.0973	3.0669e-49	6.8044e-48	SCP2	sterol carrier protein 2
ENSG00000160633	3451.88	1572.38	1.1341	3.2418e-49	7.1884e-48	SAFB	scaffold attachment factor B
ENSG00000072518	1214.48	509.91	1.2523	3.3259e-49	7.3706e-48	MARK2	microtubule affinity regulating kinase 2
ENSG00000136950	1201.42	516.06	1.2187	3.786e-49	8.3807e-48	ARPC5L	actin related protein 2/3 complex subunit 5 like
ENSG00000103381	153.88	558.76	-1.8648	3.8701e-49	8.5619e-48	CPPED1	calcineurin like phosphoesterase domain containing 1
ENSG00000179195	1437.31	3095.56	-1.1055	3.9783e-49	8.7963e-48	ZNF664	zinc finger protein 664
ENSG00000177663	1970.77	897.15	1.1342	4.5555e-49	1.0067e-47	IL17RA	interleukin 17 receptor A
ENSG00000171310	1008.17	394.65	1.3544	5.0136e-49	1.1072e-47	CHST11	carbohydrate sulfotransferase 11
ENSG00000217128	2518.63	1098.86	1.1976	5.2454e-49	1.1578e-47	FNIP1	folliculin interacting protein 1
ENSG00000134815	826.4	276.63	1.5787	5.3532e-49	1.1809e-47	DHX34	DExH-box helicase 34
ENSG00000115649	1841.78	756.42	1.2828	5.7578e-49	1.2694e-47	CNPPD1	cyclin Pas1/PHO80 domain containing 1
ENSG00000127314	5377.26	2386.67	1.1723	6.5253e-49	1.4378e-47	RAP1B	RAP1B, member of RAS oncogene family
ENSG00000130787	626.84	163.91	1.9325	6.7835e-49	1.4938e-47	HIP1R	huntingtin interacting protein 1 related
ENSG00000137033	474.31	87.38	2.4474	6.9472e-49	1.529e-47	IL33	interleukin 33
ENSG00000163482	241.1	699.11	-1.537	7.145e-49	1.5717e-47	STK36	serine/threonine kinase 36
ENSG00000145247	396.9	90.58	2.1347	7.5004e-49	1.6489e-47	OCIAD2	OCIA domain containing 2
ENSG00000147459	924.33	1937.77	-1.0672	7.8034e-49	1.7145e-47	DOCK5	dedicator of cytokinesis 5
ENSG00000106992	247.84	766.24	-1.6312	9.5657e-49	2.1005e-47	AK1	adenylate kinase 1
ENSG00000183337	891	344.75	1.3719	9.9834e-49	2.191e-47	BCOR	BCL6 corepressor
ENSG00000140853	436.77	1156.36	-1.4073	1.0303e-48	2.2598e-47	NLRC5	NLR family CARD domain containing 5
ENSG00000110422	3820.62	1703.64	1.1653	1.0907e-48	2.3909e-47	HIPK3	homeodomain interacting protein kinase 3
ENSG00000066427	238.9	716.94	-1.5822	1.1001e-48	2.4102e-47	ATXN3	ataxin 3
ENSG00000070423	1184.55	462.37	1.3573	1.1192e-48	2.4505e-47	RNF126	ring finger protein 126
ENSG00000180198	2095.71	1017.98	1.0416	1.3768e-48	3.0131e-47	RCC1	regulator of chromosome condensation 1
ENSG00000173451	410.63	86.56	2.2518	1.4635e-48	3.2008e-47	THAP2	THAP domain containing 2
ENSG00000112941	1585.93	726.72	1.1263	1.5074e-48	3.2951e-47	TENT4A	terminal nucleotidyltransferase 4A
ENSG00000124151	2175.72	1021.05	1.0923	1.5697e-48	3.4293e-47	NCOA3	nuclear receptor coactivator 3
ENSG00000130725	1253.34	511.93	1.29	1.6058e-48	3.5062e-47	UBE2M	ubiquitin conjugating enzyme E2 M
ENSG00000105085	448.85	99.29	2.172	1.6366e-48	3.5694e-47	MED26	mediator complex subunit 26
ENSG00000168288	2590.85	1211.2	1.0985	1.6439e-48	3.5833e-47	MMADHC	methylmalonic aciduria and homocystinuria, cblD type
ENSG00000179456	576.16	169.71	1.7646	1.7122e-48	3.73e-47	ZBTB18	zinc finger and BTB domain containing 18
ENSG00000173327	1388.39	565.52	1.2947	1.7334e-48	3.774e-47	MAP3K11	mitogen-activated protein kinase kinase kinase 11
ENSG00000111058	104.32	432.97	-2.0534	1.7641e-48	3.8387e-47	ACSS3	acyl-CoA synthetase short chain family member 3
ENSG00000175727	2500.31	1132.43	1.1416	1.9344e-48	4.2021e-47	MLXIP	MLX interacting protein
ENSG00000180011	202.7	619.13	-1.6106	2.1383e-48	4.6425e-47	ZADH2	zinc binding alcohol dehydrogenase domain containing 2
ENSG00000185989	804.98	1814.05	-1.1738	2.274e-48	4.9343e-47	RASA3	RAS p21 protein activator 3
ENSG00000104324	484.52	1130.88	-1.2237	2.304e-48	4.9965e-47	CPQ	carboxypeptidase Q
ENSG00000114062	3216.27	1579.24	1.0265	2.3951e-48	5.1911e-47	UBE3A	ubiquitin protein ligase E3A
ENSG00000116701	256.75	5.89	5.4667	2.5324e-48	5.4857e-47	NCF2	neutrophil cytosolic factor 2
ENSG00000123395	1081.19	391.25	1.4641	2.7948e-48	6.0507e-47	ATG101	autophagy related 101
ENSG00000125648	152.36	537.82	-1.8215	2.8358e-48	6.1361e-47	SLC25A23	solute carrier family 25 member 23
ENSG00000136021	2833.96	1207.34	1.232	2.8479e-48	6.1587e-47	SCYL2	SCY1 like pseudokinase 2
ENSG00000174080	515.17	1460.53	-1.5063	2.943e-48	6.3607e-47	CTSF	cathepsin F
ENSG00000111801	185.46	588.56	-1.6642	2.9653e-48	6.4053e-47	BTN3A3	butyrophilin subfamily 3 member A3
ENSG00000047346	1667.71	622.94	1.4219	3.0464e-48	6.5733e-47	FAM214A	family with sequence similarity 214 member A
ENSG00000245848	236.01	13.55	4.1223	3.2435e-48	6.9946e-47	CEBPA	CCAAT enhancer binding protein alpha
ENSG00000120802	441.04	1077.44	-1.2879	3.2552e-48	7.0159e-47	TMPO	thymopoietin
ENSG00000140265	1121.27	464.34	1.27	3.5737e-48	7.698e-47	ZSCAN29	zinc finger and SCAN domain containing 29
ENSG00000172795	1178.81	449.43	1.3938	4.6943e-48	1.0106e-46	DCP2	decapping mRNA 2
ENSG00000154736	1237.4	2517.43	-1.0235	5.0411e-48	1.0847e-46	ADAMTS5	ADAM metallopeptidase with thrombospondin type 1 motif 5
ENSG00000137103	110.38	472.56	-2.1045	5.2146e-48	1.1214e-46	TMEM8B	transmembrane protein 8B
ENSG00000173542	2079.13	827.49	1.3299	5.2754e-48	1.1338e-46	MOB1B	MOB kinase activator 1B
ENSG00000110427	513.73	1160.47	-1.1756	5.5158e-48	1.1848e-46	KIAA1549L	KIAA1549 like
ENSG00000129911	1091.45	294.21	1.8914	6.1274e-48	1.3155e-46	KLF16	Kruppel like factor 16
ENSG00000272886	1661.05	739.19	1.1674	6.5106e-48	1.3963e-46	DCP1A	decapping mRNA 1A
ENSG00000108256	3848.97	1852	1.0562	6.6505e-48	1.4254e-46	NUFIP2	NUFIP2, FMR1 interacting protein 2
ENSG00000086619	581.73	158.4	1.8798	6.69e-48	1.433e-46	ERO1B	endoplasmic reticulum oxidoreductase 1 beta
ENSG00000133216	265.54	25.78	3.3641	7.3894e-48	1.582e-46	EPHB2	EPH receptor B2
ENSG00000121068	1032.49	371.06	1.4756	9.3153e-48	1.9932e-46	TBX2	T-box 2
ENSG00000050820	3464.03	1285.05	1.4302	9.7918e-48	2.094e-46	BCAR1	BCAR1, Cas family scaffold protein
ENSG00000077943	39.04	285.48	-2.8652	1.144e-47	2.4451e-46	ITGA8	integrin subunit alpha 8
ENSG00000089053	1102.57	2328.39	-1.08	1.3726e-47	2.9304e-46	ANAPC5	anaphase promoting complex subunit 5
ENSG00000172037	7019.36	17650.19	-1.3306	1.5476e-47	3.3021e-46	LAMB2	laminin subunit beta 2
ENSG00000273802	237.29	8.99	4.7178	1.7226e-47	3.6736e-46	HIST1H2BG	histone cluster 1 H2B family member g
ENSG00000169814	195.92	625.73	-1.6744	1.7813e-47	3.7967e-46	BTD	biotinidase
ENSG00000126003	688.35	240.09	1.5202	2.2523e-47	4.7951e-46	PLAGL2	PLAG1 like zinc finger 2
ENSG00000265354	1464.38	687.05	1.0916	2.2555e-47	4.7992e-46	TIMM23	translocase of inner mitochondrial membrane 23
ENSG00000204438	834.17	247.56	1.7503	2.2907e-47	4.8715e-46	GPANK1	G-patch domain and ankyrin repeats 1
ENSG00000178685	370.96	1102.12	-1.5746	2.3025e-47	4.8939e-46	PARP10	poly(ADP-ribose) polymerase family member 10
ENSG00000164463	2033.92	779.96	1.3837	2.5089e-47	5.3267e-46	CREBRF	CREB3 regulatory factor
ENSG00000133104	3804.22	1888.65	1.0111	2.8724e-47	6.0952e-46	SPART	spartin
ENSG00000185112	1193.27	370.98	1.684	3.2984e-47	6.9953e-46	FAM43A	family with sequence similarity 43 member A
ENSG00000050165	1363.86	2815.96	-1.0462	3.4421e-47	7.296e-46	DKK3	dickkopf WNT signaling pathway inhibitor 3
ENSG00000026103	491.84	1157	-1.234	3.5702e-47	7.5633e-46	FAS	Fas cell surface death receptor
ENSG00000144867	1847.72	885.52	1.0616	3.7794e-47	7.9978e-46	SRPRB	SRP receptor subunit beta
ENSG00000175155	1185.75	481.37	1.3017	3.8646e-47	8.1735e-46	YPEL2	yippee like 2
ENSG00000112473	6303.29	3149.86	1.0004	4.0139e-47	8.4846e-46	SLC39A7	solute carrier family 39 member 7
ENSG00000225106	273.74	7.66	5.1963	4.1349e-47	8.7356e-46	AL162457.2	novel transcript, antisense to CDH4
ENSG00000197093	50.25	331.26	-2.7241	4.3119e-47	9.1044e-46	GAL3ST4	galactose-3-O-sulfotransferase 4
ENSG00000163453	803.67	1657.14	-1.0439	4.654e-47	9.8107e-46	IGFBP7	insulin like growth factor binding protein 7
ENSG00000101337	954.25	1922.39	-1.011	5.821e-47	1.2264e-45	TM9SF4	transmembrane 9 superfamily member 4
ENSG00000184557	1960.38	807.75	1.2788	6.4263e-47	1.3532e-45	SOCS3	suppressor of cytokine signaling 3
ENSG00000058056	213.21	642	-1.5911	7.3889e-47	1.5542e-45	USP13	ubiquitin specific peptidase 13
ENSG00000138944	682.95	1500.39	-1.137	7.7211e-47	1.6232e-45	SHISAL1	shisa like 1
ENSG00000182195	213.33	654.7	-1.6166	9.5975e-47	2.0165e-45	LDOC1	LDOC1, regulator of NFKB signaling
ENSG00000143294	1876.69	862.05	1.1209	1.0463e-46	2.196e-45	PRCC	proline rich mitotic checkpoint control factor
ENSG00000142409	759.65	227.54	1.7393	1.1048e-46	2.3175e-45	ZNF787	zinc finger protein 787
ENSG00000117360	1318.24	607.79	1.1173	1.1616e-46	2.4353e-45	PRPF3	pre-mRNA processing factor 3
ENSG00000111371	946.68	346.07	1.4545	1.1876e-46	2.4885e-45	SLC38A1	solute carrier family 38 member 1
ENSG00000185344	898.93	363.23	1.3081	1.3285e-46	2.7808e-45	ATP6V0A2	ATPase H+ transporting V0 subunit a2
ENSG00000105173	335.41	64.39	2.3792	1.3446e-46	2.8129e-45	CCNE1	cyclin E1
ENSG00000175931	1435.18	533.01	1.4273	1.4407e-46	3.0123e-45	UBE2O	ubiquitin conjugating enzyme E2 O
ENSG00000160785	1169.59	499.71	1.2261	1.4517e-46	3.0335e-45	SLC25A44	solute carrier family 25 member 44
ENSG00000011638	1625.44	791.89	1.0365	1.5154e-46	3.1649e-45	TMEM159	transmembrane protein 159
ENSG00000160789	14275.72	34523.13	-1.2742	1.5906e-46	3.3202e-45	LMNA	lamin A/C
ENSG00000117318	476.48	1116.37	-1.2303	1.653e-46	3.4487e-45	ID3	inhibitor of DNA binding 3, HLH protein
ENSG00000140598	1180.59	525.93	1.1662	1.8287e-46	3.8111e-45	EFL1	elongation factor like GTPase 1
ENSG00000204852	251	721.85	-1.5222	1.9447e-46	4.0483e-45	TCTN1	tectonic family member 1
ENSG00000076770	58.65	323.05	-2.456	1.9718e-46	4.1026e-45	MBNL3	muscleblind like splicing regulator 3
ENSG00000133243	949.45	2306.42	-1.2826	1.9882e-46	4.1345e-45	BTBD2	BTB domain containing 2
ENSG00000143179	1645.28	741.22	1.1508	2.0732e-46	4.3089e-45	UCK2	uridine-cytidine kinase 2
ENSG00000196693	35.92	273.97	-2.9232	2.2471e-46	4.6678e-45	ZNF33B	zinc finger protein 33B
ENSG00000088812	1091.02	2189	-1.0045	2.2804e-46	4.7345e-45	ATRN	attractin
ENSG00000157637	1115.4	2858.54	-1.3596	2.3367e-46	4.8487e-45	SLC38A10	solute carrier family 38 member 10
ENSG00000196968	443.94	1068.09	-1.269	2.7484e-46	5.6999e-45	FUT11	fucosyltransferase 11
ENSG00000168405	42.37	325.69	-2.9466	2.7936e-46	5.7905e-45	CMAHP	cytidine monophospho-N-acetylneuraminic acid hydroxylase, pseudogene
ENSG00000189184	2050.73	4453.3	-1.1177	3.2186e-46	6.6679e-45	PCDH18	protocadherin 18
ENSG00000147454	756.52	1683.94	-1.1523	4.5416e-46	9.4035e-45	SLC25A37	solute carrier family 25 member 37
ENSG00000169991	663.79	197.23	1.7526	5.0061e-46	1.036e-44	IFFO2	intermediate filament family orphan 2
ENSG00000146729	180.28	654.86	-1.855	5.2206e-46	1.0798e-44	NIPSNAP2	nipsnap homolog 2
ENSG00000261888	132.03	541.44	-2.0439	5.2654e-46	1.0879e-44	AC144831.1	novel transcript
ENSG00000131435	1706.35	737.58	1.2091	6.4285e-46	1.3268e-44	PDLIM4	PDZ and LIM domain 4
ENSG00000267270	220.08	8.3	4.7167	7.1431e-46	1.4734e-44	PARD6G-AS1	PARD6G antisense RNA 1
ENSG00000120899	40.38	309.61	-2.9559	7.4344e-46	1.5327e-44	PTK2B	protein tyrosine kinase 2 beta
ENSG00000164039	247.06	710.98	-1.5286	7.913e-46	1.6296e-44	BDH2	3-hydroxybutyrate dehydrogenase 2
ENSG00000153815	1412.27	663.51	1.0888	8.2146e-46	1.6908e-44	CMIP	c-Maf inducing protein
ENSG00000173950	121.29	455.35	-1.9088	8.2935e-46	1.7062e-44	XXYLT1	xyloside xylosyltransferase 1
ENSG00000122694	367.99	938.99	-1.3503	8.9029e-46	1.8306e-44	GLIPR2	GLI pathogenesis related 2
ENSG00000112742	21.65	233.95	-3.4428	1.0441e-45	2.1456e-44	TTK	TTK protein kinase
ENSG00000128272	10716.64	5160	1.0543	1.1206e-45	2.3016e-44	ATF4	activating transcription factor 4
ENSG00000196839	142.9	499.7	-1.8097	1.1421e-45	2.3446e-44	ADA	adenosine deaminase
ENSG00000130338	1891.12	891.62	1.0856	1.2631e-45	2.5902e-44	TULP4	tubby like protein 4
ENSG00000157613	1220.48	2502.91	-1.0357	1.2699e-45	2.6027e-44	CREB3L1	cAMP responsive element binding protein 3 like 1
ENSG00000116001	548.33	1206.44	-1.1366	1.3015e-45	2.6661e-44	TIA1	TIA1 cytotoxic granule associated RNA binding protein
ENSG00000172115	2558.9	1156.15	1.1476	1.309e-45	2.68e-44	CYCS	cytochrome c, somatic
ENSG00000161381	36.14	261.02	-2.8502	1.3722e-45	2.8064e-44	PLXDC1	plexin domain containing 1
ENSG00000161395	86.28	392.28	-2.1899	1.5018e-45	3.0699e-44	PGAP3	post-GPI attachment to proteins 3
ENSG00000197496	773.68	1587.08	-1.0377	1.548e-45	3.1627e-44	SLC2A10	solute carrier family 2 member 10
ENSG00000164062	609.24	1383.85	-1.1857	1.5575e-45	3.1804e-44	APEH	acylaminoacyl-peptide hydrolase
ENSG00000233901	27.47	251.47	-3.1922	1.6317e-45	3.3302e-44	LINC01503	long intergenic non-protein coding RNA 1503
ENSG00000115875	2154.75	1076.52	1.0022	1.7715e-45	3.6115e-44	SRSF7	serine and arginine rich splicing factor 7
ENSG00000087303	722.15	1655.63	-1.1971	1.8755e-45	3.8216e-44	NID2	nidogen 2
ENSG00000121310	468.44	1386.83	-1.568	1.9044e-45	3.8784e-44	ECHDC2	enoyl-CoA hydratase domain containing 2
ENSG00000139163	1664.92	669.83	1.3148	1.9614e-45	3.9924e-44	ETNK1	ethanolamine kinase 1
ENSG00000163584	134.31	530.72	-1.979	1.9761e-45	4.0202e-44	RPL22L1	ribosomal protein L22 like 1
ENSG00000118482	2988.71	1473.5	1.0208	2.3523e-45	4.7829e-44	PHF3	PHD finger protein 3
ENSG00000171552	592.16	1353	-1.1924	2.5574e-45	5.1972e-44	BCL2L1	BCL2 like 1
ENSG00000139631	131.03	495.52	-1.9202	2.5696e-45	5.2193e-44	CSAD	cysteine sulfinic acid decarboxylase
ENSG00000225630	71.32	444.34	-2.6305	2.6929e-45	5.4668e-44	MTND2P28	MT-ND2 pseudogene 28
ENSG00000197381	122.67	481.19	-1.9728	2.964e-45	6.0109e-44	ADARB1	adenosine deaminase, RNA specific B1
ENSG00000171298	987.13	2639.15	-1.4206	3.4701e-45	7.0335e-44	GAA	glucosidase alpha, acid
ENSG00000139625	434.48	1200.68	-1.4705	3.947e-45	7.9958e-44	MAP3K12	mitogen-activated protein kinase kinase kinase 12
ENSG00000175115	1066.57	2356.21	-1.144	3.9839e-45	8.0665e-44	PACS1	phosphofurin acidic cluster sorting protein 1
ENSG00000164327	1670	706.56	1.2425	4.0324e-45	8.1603e-44	RICTOR	RPTOR independent companion of MTOR complex 2
ENSG00000136802	2434.45	1088.98	1.1594	4.1648e-45	8.4238e-44	LRRC8A	leucine rich repeat containing 8 VRAC subunit A
ENSG00000148498	1501.05	689.89	1.1218	4.1678e-45	8.4255e-44	PARD3	par-3 family cell polarity regulator
ENSG00000203814	208	9.79	4.4253	4.6018e-45	9.293e-44	HIST2H2BF	histone cluster 2 H2B family member f
ENSG00000055044	1346.63	580.04	1.2149	5.2696e-45	1.063e-43	NOP58	NOP58 ribonucleoprotein
ENSG00000113300	1261.57	529.05	1.2539	6.0629e-45	1.2224e-43	CNOT6	CCR4-NOT transcription complex subunit 6
ENSG00000174405	764.93	247.59	1.6258	6.2798e-45	1.2655e-43	LIG4	DNA ligase 4
ENSG00000170522	1225.05	503.3	1.282	6.9283e-45	1.3955e-43	ELOVL6	ELOVL fatty acid elongase 6
ENSG00000138162	565.38	167.88	1.7466	7.0082e-45	1.4108e-43	TACC2	transforming acidic coiled-coil containing protein 2
ENSG00000170802	807.15	282.24	1.5181	7.2057e-45	1.4498e-43	FOXN2	forkhead box N2
ENSG00000041880	421.03	1054.83	-1.3277	7.2113e-45	1.4502e-43	PARP3	poly(ADP-ribose) polymerase family member 3
ENSG00000214517	1688.51	779.15	1.117	7.3259e-45	1.4725e-43	PPME1	protein phosphatase methylesterase 1
ENSG00000104885	2333.88	946.54	1.3007	7.4681e-45	1.4995e-43	DOT1L	DOT1 like histone lysine methyltransferase
ENSG00000177311	4717.8	2164.71	1.1244	8.4972e-45	1.7052e-43	ZBTB38	zinc finger and BTB domain containing 38
ENSG00000170312	61.85	375.78	-2.5921	8.658e-45	1.7366e-43	CDK1	cyclin dependent kinase 1
ENSG00000129195	56.61	305.27	-2.4358	8.6949e-45	1.7431e-43	PIMREG	PICALM interacting mitotic regulator
ENSG00000168917	717.11	232.22	1.6256	9.1436e-45	1.8321e-43	SLC35G2	solute carrier family 35 member G2
ENSG00000160877	2794.35	1195.09	1.2244	1.1036e-44	2.2102e-43	NACC1	nucleus accumbens associated 1
ENSG00000138182	128.55	497.61	-1.9463	1.1494e-44	2.3006e-43	KIF20B	kinesin family member 20B
ENSG00000111602	107.89	441.25	-2.036	1.3877e-44	2.7762e-43	TIMELESS	timeless circadian regulator
ENSG00000166478	838.32	257.05	1.7091	1.3985e-44	2.7963e-43	ZNF143	zinc finger protein 143
ENSG00000168818	1111.82	491.2	1.1769	1.4259e-44	2.8496e-43	STX18	syntaxin 18
ENSG00000253161	535.52	156.05	1.7788	1.5111e-44	3.0182e-43	LINC01605	long intergenic non-protein coding RNA 1605
ENSG00000109805	85.61	369.06	-2.1097	1.5414e-44	3.0771e-43	NCAPG	non-SMC condensin I complex subunit G
ENSG00000132432	834.59	290.75	1.5232	1.5529e-44	3.0985e-43	SEC61G	Sec61 translocon gamma subunit
ENSG00000147475	554.93	1217.65	-1.1328	1.6539e-44	3.2984e-43	ERLIN2	ER lipid raft associated 2
ENSG00000120889	4640.36	2316.78	1.0021	1.6626e-44	3.3139e-43	TNFRSF10B	TNF receptor superfamily member 10b
ENSG00000139263	278.92	754.65	-1.4341	1.7329e-44	3.4523e-43	LRIG3	leucine rich repeats and immunoglobulin like domains 3
ENSG00000141404	249.43	22.83	3.4748	1.8059e-44	3.5959e-43	GNAL	G protein subunit alpha L
ENSG00000134851	991.24	2209.98	-1.1552	1.8211e-44	3.6244e-43	TMEM165	transmembrane protein 165
ENSG00000105063	4086.89	1708.45	1.2578	1.8281e-44	3.6364e-43	PPP6R1	protein phosphatase 6 regulatory subunit 1
ENSG00000131015	283.46	48.82	2.5403	1.9546e-44	3.8859e-43	ULBP2	UL16 binding protein 2
ENSG00000145780	2483.18	1166.26	1.0918	2.1036e-44	4.1801e-43	FEM1C	fem-1 homolog C
ENSG00000164045	321.61	52.73	2.6164	2.3805e-44	4.7253e-43	CDC25A	cell division cycle 25A
ENSG00000112992	579.69	1480.08	-1.3492	2.4805e-44	4.9214e-43	NNT	nicotinamide nucleotide transhydrogenase
ENSG00000198746	569.12	171.77	1.7272	2.5678e-44	5.0919e-43	GPATCH3	G-patch domain containing 3
ENSG00000267534	429.38	992.8	-1.2083	2.9761e-44	5.8954e-43	S1PR2	sphingosine-1-phosphate receptor 2
ENSG00000110931	631.99	1491.09	-1.2412	3.026e-44	5.9912e-43	CAMKK2	calcium/calmodulin dependent protein kinase kinase 2
ENSG00000104969	2267.93	936.35	1.2754	3.7312e-44	7.3798e-43	SGTA	small glutamine rich tetratricopeptide repeat containing alpha
ENSG00000232810	272.83	4.34	6.0205	4.0062e-44	7.9198e-43	TNF	tumor necrosis factor
ENSG00000236753	292.95	51.51	2.5082	4.2602e-44	8.4132e-43	MKLN1-AS	MKLN1 antisense RNA
ENSG00000119844	1106.46	493.29	1.1667	4.4515e-44	8.782e-43	AFTPH	aftiphilin
ENSG00000095380	1160.64	474.54	1.29	4.6125e-44	9.0949e-43	NANS	N-acetylneuraminate synthase
ENSG00000137947	766.65	240.84	1.6761	5.3093e-44	1.0458e-42	GTF2B	general transcription factor IIB
ENSG00000162419	885.77	346.75	1.3508	5.4666e-44	1.0762e-42	GMEB1	glucocorticoid modulatory element binding protein 1
ENSG00000100625	1016.39	391.13	1.3781	6.1215e-44	1.2046e-42	SIX4	SIX homeobox 4
ENSG00000163322	115.71	429.28	-1.8902	6.1582e-44	1.2112e-42	ABRAXAS1	abraxas 1, BRCA1 A complex subunit
ENSG00000168306	225.97	670.34	-1.5672	6.2439e-44	1.2274e-42	ACOX2	acyl-CoA oxidase 2
ENSG00000150764	415.07	991.57	-1.2543	7.0417e-44	1.3821e-42	DIXDC1	DIX domain containing 1
ENSG00000120693	203.03	682.52	-1.7468	7.1696e-44	1.4065e-42	SMAD9	SMAD family member 9
ENSG00000184106	201.29	11.5	4.1532	7.2405e-44	1.4197e-42	TREML3P	triggering receptor expressed on myeloid cells like 3, pseudogene
ENSG00000143486	438.47	1010.39	-1.2032	8.2722e-44	1.6211e-42	EIF2D	eukaryotic translation initiation factor 2D
ENSG00000154174	2688.09	1330.66	1.015	8.7923e-44	1.7222e-42	TOMM70	translocase of outer mitochondrial membrane 70
ENSG00000119965	583.66	177.65	1.717	8.8446e-44	1.7315e-42	C10orf88	chromosome 10 open reading frame 88
ENSG00000141349	411.04	993.94	-1.2736	9.079e-44	1.7756e-42	G6PC3	glucose-6-phosphatase catalytic subunit 3
ENSG00000119953	1241.14	540.91	1.1988	9.7365e-44	1.9023e-42	SMNDC1	survival motor neuron domain containing 1
ENSG00000165516	345.86	893.85	-1.3683	9.8656e-44	1.9265e-42	KLHDC2	kelch domain containing 2
ENSG00000155256	1028.47	427.57	1.2653	1.1137e-43	2.1725e-42	ZFYVE27	zinc finger FYVE-type containing 27
ENSG00000197483	563.61	151.78	1.8926	1.2025e-43	2.3433e-42	ZNF628	zinc finger protein 628
ENSG00000141569	225.55	637.53	-1.5015	1.3376e-43	2.6041e-42	TRIM65	tripartite motif containing 65
ENSG00000139269	251.33	34.8	2.8546	1.4966e-43	2.9093e-42	INHBE	inhibin subunit beta E
ENSG00000177830	725.89	1571.85	-1.1163	1.5031e-43	2.9203e-42	CHID1	chitinase domain containing 1
ENSG00000198876	1349.38	647	1.0606	1.5966e-43	3.1004e-42	DCAF12	DDB1 and CUL4 associated factor 12
ENSG00000156162	381.86	1018.45	-1.4122	1.6897e-43	3.2795e-42	DPY19L4	dpy-19 like 4
ENSG00000105810	2062.41	1025.83	1.0085	1.7418e-43	3.3791e-42	CDK6	cyclin dependent kinase 6
ENSG00000115561	657.09	1550.39	-1.2359	1.8261e-43	3.5407e-42	CHMP3	charged multivesicular body protein 3
ENSG00000135451	16.9	213.53	-3.6683	2.0016e-43	3.8791e-42	TROAP	trophinin associated protein
ENSG00000162976	157.31	530.59	-1.7495	2.408e-43	4.6644e-42	PQLC3	PQ loop repeat containing 3
ENSG00000105879	1199.22	446.34	1.4267	2.4517e-43	4.7466e-42	CBLL1	Cbl proto-oncogene like 1
ENSG00000204160	989.1	371.29	1.4109	2.5194e-43	4.8752e-42	ZDHHC18	zinc finger DHHC-type containing 18
ENSG00000198742	1302.08	576.3	1.1741	2.553e-43	4.9379e-42	SMURF1	SMAD specific E3 ubiquitin protein ligase 1
ENSG00000138744	222.68	685.06	-1.6224	2.7953e-43	5.4036e-42	NAAA	N-acylethanolamine acid amidase
ENSG00000112578	716.97	238.3	1.5877	3.1961e-43	6.1753e-42	BYSL	bystin like
ENSG00000261644	237.04	29.54	3.0032	3.4814e-43	6.7232e-42	AC007728.2	novel transcript, antisense to CYLD and NOD2
ENSG00000139438	268.68	4.23	6.0007	3.7065e-43	7.1544e-42	FAM222A	family with sequence similarity 222 member A
ENSG00000148331	1325.95	592.64	1.1604	3.882e-43	7.4894e-42	ASB6	ankyrin repeat and SOCS box containing 6
ENSG00000166341	609.33	147.87	2.0383	4.3804e-43	8.4425e-42	DCHS1	dachsous cadherin-related 1
ENSG00000175105	1207.2	539.92	1.1623	4.4001e-43	8.4761e-42	ZNF654	zinc finger protein 654
ENSG00000130558	163.62	561.84	-1.7802	4.4751e-43	8.6164e-42	OLFM1	olfactomedin 1
ENSG00000276043	162.19	527.22	-1.703	4.5432e-43	8.743e-42	UHRF1	ubiquitin like with PHD and ring finger domains 1
ENSG00000172819	914.55	2184.62	-1.2583	4.874e-43	9.375e-42	RARG	retinoic acid receptor gamma
ENSG00000166295	262.19	743.15	-1.5036	5.1357e-43	9.8733e-42	ANAPC16	anaphase promoting complex subunit 16
ENSG00000144674	7961.88	3353.98	1.2476	5.3732e-43	1.0325e-41	GOLGA4	golgin A4
ENSG00000141076	1381.74	656.76	1.0741	5.4542e-43	1.0475e-41	UTP4	UTP4, small subunit processome component
ENSG00000163131	207.43	612.53	-1.5589	5.4878e-43	1.0534e-41	CTSS	cathepsin S
ENSG00000112902	442.31	1000.38	-1.1775	6.0526e-43	1.1613e-41	SEMA5A	semaphorin 5A
ENSG00000168936	340.65	1008.01	-1.5687	6.164e-43	1.1821e-41	TMEM129	transmembrane protein 129
ENSG00000198919	76.12	355.8	-2.2201	6.1819e-43	1.1849e-41	DZIP3	DAZ interacting zinc finger protein 3
ENSG00000105722	2043.36	850.24	1.2642	6.42e-43	1.2299e-41	ERF	ETS2 repressor factor
ENSG00000149823	656.38	1583.42	-1.2727	6.8662e-43	1.3148e-41	VPS51	VPS51, GARP complex subunit
ENSG00000182827	3549.07	1689.03	1.0721	7.2893e-43	1.3951e-41	ACBD3	acyl-CoA binding domain containing 3
ENSG00000224080	252.32	4.23	5.9115	7.5792e-43	1.4499e-41	UBE2FP1	UBE2F pseudogene 1
ENSG00000111300	1235.28	482.6	1.356	7.9374e-43	1.5176e-41	NAA25	N(alpha)-acetyltransferase 25, NatB auxiliary subunit
ENSG00000172602	286.54	3.44	6.3392	8.4316e-43	1.6113e-41	RND1	Rho family GTPase 1
ENSG00000248593	356.98	84.52	2.0791	1.0769e-42	2.0548e-41	DSTNP2	destrin, actin depolymerizing factor pseudogene 2
ENSG00000105738	1621.84	754.22	1.1039	1.2581e-42	2.3995e-41	SIPA1L3	signal induced proliferation associated 1 like 3
ENSG00000248810	260.24	38.1	2.7819	1.4749e-42	2.8115e-41	LINC02432	long intergenic non-protein coding RNA 2432
ENSG00000120915	42.3	276.41	-2.7096	1.4767e-42	2.8136e-41	EPHX2	epoxide hydrolase 2
ENSG00000213341	1006.99	442.54	1.1867	1.5194e-42	2.8936e-41	CHUK	conserved helix-loop-helix ubiquitous kinase
ENSG00000197579	1138.77	424.44	1.4253	1.616e-42	3.0761e-41	TOPORS	TOP1 binding arginine/serine rich protein
ENSG00000226752	108.11	406.72	-1.9081	1.8116e-42	3.4466e-41	CUTALP	cutA divalent cation tolerance homolog-like, pseudogene
ENSG00000186687	172.98	550.03	-1.6651	2.0601e-42	3.9175e-41	LYRM7	LYR motif containing 7
ENSG00000116604	2886.35	1424.59	1.0175	2.0907e-42	3.9737e-41	MEF2D	myocyte enhancer factor 2D
ENSG00000004399	2790.66	5933.87	-1.089	2.3463e-42	4.4573e-41	PLXND1	plexin D1
ENSG00000074621	119.42	427.27	-1.8381	2.6013e-42	4.9393e-41	SLC24A1	solute carrier family 24 member 1
ENSG00000116984	769.91	1757.22	-1.1895	3.088e-42	5.8604e-41	MTR	5-methyltetrahydrofolate-homocysteine methyltransferase
ENSG00000159784	51.67	288.74	-2.4888	3.3389e-42	6.3272e-41	FAM131B	family with sequence similarity 131 member B
ENSG00000157514	844.34	352.28	1.2619	3.4481e-42	6.5311e-41	TSC22D3	TSC22 domain family member 3
ENSG00000279759	36.59	252.06	-2.7873	3.6097e-42	6.8338e-41	AC118344.2	TEC
ENSG00000011198	1365.91	516.4	1.4036	3.6612e-42	6.9279e-41	ABHD5	abhydrolase domain containing 5
ENSG00000115520	1256.07	514.78	1.2885	3.7874e-42	7.1631e-41	COQ10B	coenzyme Q10B
ENSG00000223573	215.24	5.95	5.209	4.1595e-42	7.863e-41	TINCR	TINCR ubiquitin domain containing
ENSG00000204941	1419.94	3298.05	-1.2145	4.2238e-42	7.9807e-41	PSG5	pregnancy specific beta-1-glycoprotein 5
ENSG00000145016	1339.43	619.79	1.1117	4.2383e-42	8.004e-41	RUBCN	RUN and cysteine rich domain containing beclin 1 interacting protein
ENSG00000101052	175.31	557.22	-1.6648	4.8097e-42	9.0609e-41	IFT52	intraflagellar transport 52
ENSG00000213965	648.54	233.45	1.4715	4.931e-42	9.2849e-41	NUDT19	nudix hydrolase 19
ENSG00000183496	238.57	33.94	2.808	5.3524e-42	1.0073e-40	MEX3B	mex-3 RNA binding family member B
ENSG00000183955	1570.1	680.18	1.2061	5.4887e-42	1.0325e-40	KMT5A	lysine methyltransferase 5A
ENSG00000189079	1240.87	466.07	1.4134	5.6434e-42	1.0611e-40	ARID2	AT-rich interaction domain 2
ENSG00000144566	2104.81	941.9	1.1611	6.4774e-42	1.2173e-40	RAB5A	RAB5A, member RAS oncogene family
ENSG00000223501	268.01	721.34	-1.4302	7.0686e-42	1.3277e-40	VPS52	VPS52, GARP complex subunit
ENSG00000125266	543.2	2	8.1345	7.5251e-42	1.4121e-40	EFNB2	ephrin B2
ENSG00000163481	818.83	293.49	1.479	7.6295e-42	1.431e-40	RNF25	ring finger protein 25
ENSG00000134690	53.5	288.96	-2.4367	7.9033e-42	1.4809e-40	CDCA8	cell division cycle associated 8
ENSG00000237973	35.51	303.72	-3.0798	8.3744e-42	1.5677e-40	MTCO1P12	MT-CO1 pseudogene 12
ENSG00000166482	250.92	664.02	-1.4028	8.4858e-42	1.5877e-40	MFAP4	microfibril associated protein 4
ENSG00000104783	238.16	682.7	-1.5238	8.7203e-42	1.6308e-40	KCNN4	potassium calcium-activated channel subfamily N member 4
ENSG00000176890	94.13	389.49	-2.0422	1.034e-41	1.9319e-40	TYMS	thymidylate synthetase
ENSG00000129003	775.16	1869.23	-1.2675	1.1213e-41	2.093e-40	VPS13C	vacuolar protein sorting 13 homolog C
ENSG00000178177	580.49	164.99	1.8162	1.1404e-41	2.1275e-40	LCORL	ligand dependent nuclear receptor corepressor like
ENSG00000187775	332.2	67.13	2.3073	1.5614e-41	2.9115e-40	DNAH17	dynein axonemal heavy chain 17
ENSG00000186185	24.29	246.52	-3.3244	1.588e-41	2.9597e-40	KIF18B	kinesin family member 18B
ENSG00000130204	1150.76	376.39	1.6123	1.7934e-41	3.3409e-40	TOMM40	translocase of outer mitochondrial membrane 40
ENSG00000137449	1889.6	733.24	1.3666	1.8099e-41	3.37e-40	CPEB2	cytoplasmic polyadenylation element binding protein 2
ENSG00000055208	3553.09	1668.73	1.0911	1.9622e-41	3.6518e-40	TAB2	TGF-beta activated kinase 1 (MAP3K7) binding protein 2
ENSG00000116679	1401.76	692.63	1.016	2.3105e-41	4.298e-40	IVNS1ABP	influenza virus NS1A binding protein
ENSG00000154237	483.53	1120.26	-1.2109	2.3831e-41	4.4308e-40	LRRK1	leucine rich repeat kinase 1
ENSG00000168309	7.7	198.48	-4.6866	2.493e-41	4.633e-40	FAM107A	family with sequence similarity 107 member A
ENSG00000100526	50.39	295.57	-2.542	2.5086e-41	4.6597e-40	CDKN3	cyclin dependent kinase inhibitor 3
ENSG00000056586	2164.71	1039.4	1.0598	2.5258e-41	4.6893e-40	RC3H2	ring finger and CCCH-type domains 2
ENSG00000168502	1152.05	2479.21	-1.1073	2.696e-41	5.0005e-40	MTCL1	microtubule crosslinking factor 1
ENSG00000087263	1336.24	631.42	1.0831	3.0698e-41	5.6883e-40	OGFOD1	2-oxoglutarate and iron dependent oxygenase domain containing 1
ENSG00000181409	272.83	3.72	6.262	3.1748e-41	5.8801e-40	AATK	apoptosis associated tyrosine kinase
ENSG00000099256	136.76	461.4	-1.7532	3.343e-41	6.1887e-40	PRTFDC1	phosphoribosyl transferase domain containing 1
ENSG00000117298	1108.86	2393.55	-1.1119	3.4148e-41	6.3155e-40	ECE1	endothelin converting enzyme 1
ENSG00000065615	706.65	265.97	1.4108	3.6456e-41	6.736e-40	CYB5R4	cytochrome b5 reductase 4
ENSG00000141452	930.11	394.2	1.2384	3.7886e-41	6.9968e-40	RMC1	regulator of MON1-CCZ1
ENSG00000174684	164.13	518.23	-1.661	4.0506e-41	7.477e-40	B4GAT1	beta-1,4-glucuronyltransferase 1
ENSG00000054148	197.14	604.9	-1.6196	4.1852e-41	7.7217e-40	PHPT1	phosphohistidine phosphatase 1
ENSG00000119333	180.97	607.44	-1.7504	4.2032e-41	7.7513e-40	WDR34	WD repeat domain 34
ENSG00000133612	2770.76	1105.11	1.3253	4.5732e-41	8.4296e-40	AGAP3	ArfGAP with GTPase domain, ankyrin repeat and PH domain 3
ENSG00000123739	149.77	499.78	-1.7345	4.725e-41	8.7051e-40	PLA2G12A	phospholipase A2 group XIIA
ENSG00000151532	1043.85	394.44	1.4023	5.0102e-41	9.2217e-40	VTI1A	vesicle transport through interaction with t-SNAREs 1A
ENSG00000237649	93.22	386.15	-2.0576	5.045e-41	9.2813e-40	KIFC1	kinesin family member C1
ENSG00000114988	674.98	248.75	1.4405	5.0727e-41	9.3278e-40	LMAN2L	lectin, mannose binding 2 like
ENSG00000198542	235.18	665.61	-1.5013	5.6967e-41	1.0465e-39	ITGBL1	integrin subunit beta like 1
ENSG00000137075	1164.18	512.19	1.1864	5.7355e-41	1.0532e-39	RNF38	ring finger protein 38
ENSG00000170340	865.67	369.89	1.2283	5.9169e-41	1.0859e-39	B3GNT2	UDP-GlcNAc:betaGal beta-1,3-N-acetylglucosaminyltransferase 2
ENSG00000121931	607.41	172.92	1.8151	7.0515e-41	1.2929e-39	LRIF1	ligand dependent nuclear receptor interacting factor 1
ENSG00000141499	460.79	127.52	1.8557	7.0951e-41	1.3003e-39	WRAP53	WD repeat containing antisense to TP53
ENSG00000264112	59.3	297.67	-2.3226	7.2666e-41	1.3311e-39	AC015813.1	novel transcript
ENSG00000125841	669.57	1388.31	-1.0524	7.6703e-41	1.4044e-39	NRSN2	neurensin 2
ENSG00000175073	1689.51	840.14	1.0095	8.3912e-41	1.5357e-39	VCPIP1	valosin containing protein interacting protein 1
ENSG00000108771	127.03	450.16	-1.8301	8.537e-41	1.5616e-39	DHX58	DExH-box helicase 58
ENSG00000146587	954.63	378.99	1.3331	8.8096e-41	1.6107e-39	RBAK	RB associated KRAB zinc finger
ENSG00000170390	379.55	69.86	2.4487	8.8697e-41	1.6209e-39	DCLK2	doublecortin like kinase 2
ENSG00000184602	818.72	334.84	1.2881	8.9907e-41	1.6415e-39	SNN	stannin
ENSG00000272333	1828.05	700.14	1.3842	9.1446e-41	1.6688e-39	KMT2B	lysine methyltransferase 2B
ENSG00000136738	1581.62	656.48	1.2693	1.0074e-40	1.8375e-39	STAM	signal transducing adaptor molecule
ENSG00000145687	136.08	472.35	-1.7965	1.1873e-40	2.1636e-39	SSBP2	single stranded DNA binding protein 2
ENSG00000076604	935.83	356.06	1.3926	1.1985e-40	2.183e-39	TRAF4	TNF receptor associated factor 4
ENSG00000079974	178.92	530.27	-1.5658	1.3425e-40	2.444e-39	RABL2B	RAB, member of RAS oncogene family like 2B
ENSG00000094914	222.66	608.03	-1.4503	1.3896e-40	2.5286e-39	AAAS	aladin WD repeat nucleoporin
ENSG00000101928	777.99	226.67	1.781	1.4041e-40	2.5537e-39	MOSPD1	motile sperm domain containing 1
ENSG00000275993	219.47	13.91	4.0064	1.5961e-40	2.8989e-39	SIK1B	salt inducible kinase 1B (putative)
ENSG00000137193	1091.35	498.8	1.1292	1.6968e-40	3.0803e-39	PIM1	Pim-1 proto-oncogene, serine/threonine kinase
ENSG00000138617	478.01	130.72	1.877	1.7446e-40	3.1657e-39	PARP16	poly(ADP-ribose) polymerase family member 16
ENSG00000150594	356.88	69.93	2.3474	2.2357e-40	4.053e-39	ADRA2A	adrenoceptor alpha 2A
ENSG00000223745	57.2	292.78	-2.3599	2.2479e-40	4.0731e-39	CCDC18-AS1	CCDC18 antisense RNA 1
ENSG00000274286	12.17	188.44	-3.9637	2.2843e-40	4.1372e-39	ADRA2B	adrenoceptor alpha 2B
ENSG00000103365	1960.87	974.75	1.0077	2.6286e-40	4.7585e-39	GGA2	golgi associated, gamma adaptin ear containing, ARF binding protein 2
ENSG00000105662	134.04	491.43	-1.877	2.7194e-40	4.9204e-39	CRTC1	CREB regulated transcription coactivator 1
ENSG00000128340	244.01	658.14	-1.4336	2.7303e-40	4.9379e-39	RAC2	Rac family small GTPase 2
[truncated: 5,804 more rows]
