# Supplementary material for: Potential mechanisms of action of celastrol against rheumatoid arthritis: Transcriptomic and proteomic analysis
Source: PLoS One. 2020 Jul 29;15(7):e0233814. doi: 10.1371/journal.pone.0233814 (PMC7390347; doi:10.1371/journal.pone.0233814)
Supplement: S2 Data — (XLSX) [file pone.0233814.s002.xlsx]

## Sheet: LD_vs_Ctrl显著性差异分析
Protein

## Sheet: LD_vs_Ctrl有无差异分析
Protein

## Sheet: HD_vs_Ctrl显著性差异分析
Protein

## Sheet: HD_vs_Ctrl有无差异分析
Protein

## Sheet: HD_vs_LD显著性差异分析
Protein

## Sheet: HD_vs_LD有无差异分析
Protein
